# Supplementary material for: 4,5,6,7-Tetra­chloro-N-(2,3,4-trifluoro­phen­yl)phthalimide
Source: Acta Crystallogr Sect E Struct Rep Online. 2011 Jun 11;67(Pt 7):o1604. doi: 10.1107/S1600536811020721 (PMC3151790; doi:10.1107/S1600536811020721)
Supplement: Supplementary file 1 [file e-67-o1604-sup1.cif]

##############################################################################
#                                                                            #
# This CIF contains the data in a paper accepted for publication in          #
# Acta Crystallographica Section E. It conforms to the requirements of       #
# Notes for Authors for Acta Crystallographica Section E, and has been       #
# peer reviewed under the auspices of the IUCr Commission on Journals.       #
#                                                                            #
# Full details of the Crystallographic Information File format               #
# are given in the paper "The Crystallographic Information File (CIF):       #
# a New Standard Archive File for Crystallography" by S. R. Hall, F. H.      #
# Allen and I. D. Brown [Acta Cryst. (1991), A47, 655-685].                  #
#                                                                            #
# The current version of the core CIF dictionary is obtainable from          #
# ftp://ftp.iucr.org/pub/cif_core.dic.                                       #
#                                                                            #
# Software is freely available for graphical display of the structure(s)     #
# in this CIF. For information consult the CIF software page                 #
# http://www.iucr.org/resources/cif/software.                                #
#                                                                            #
# This file may be used for bona fide research purposes within the           #
# scientific community so long as proper attribution is given to the journal # 
# article from which it was obtained.                                        #
#                                                                            #
##############################################################################
data_I
_audit_creation_method     SHELXL-97
_chemical_name_systematic
;
4,5,6,7-Tetrachloro-2-(2,3,4-trifluorophenyl)isoindoline-1,3-dione
;
_chemical_name_common
;
4,5,6,7-Tetrachloro-<i>N</i>-(2,3,4-trifluorophenyl)phthalimide
;
_chemical_formula_moiety     'C14 H2 Cl4 F3 N O2'
_chemical_formula_sum     'C14 H2 Cl4 F3 N O2'
_chemical_formula_iupac     'C14 H2 Cl4 F3 N O2'
_chemical_formula_weight     414.97
_chemical_melting_point     ?
_symmetry_cell_setting     triclinic
_symmetry_space_group_name_H-M     'P -1'
_symmetry_space_group_name_Hall     '-P 1'
loop_
    _symmetry_equiv_pos_as_xyz
    'x, y, z'
    '-x, -y, -z'
_cell_length_a     6.7722(7)
_cell_length_b     8.8052(12)
_cell_length_c     24.493(3)
_cell_angle_alpha     95.777(9)
_cell_angle_beta     94.514(17)
_cell_angle_gamma     98.839(12)
_cell_volume     1429.2(3)
_cell_formula_units_Z     4
_cell_measurement_reflns_used     4943
_cell_measurement_theta_min     1.7
_cell_measurement_theta_max     27.9
_cell_measurement_temperature     113(2)
_exptl_crystal_description     prism
_exptl_crystal_colour     colorless
_exptl_crystal_size_max     0.20
_exptl_crystal_size_mid     0.18
_exptl_crystal_size_min     0.12
_exptl_crystal_density_diffrn     1.928
_exptl_crystal_density_meas     ?
_exptl_crystal_density_method     'not measured'
_exptl_crystal_F_000     816
_exptl_absorpt_coefficient_mu     0.871
_exptl_absorpt_correction_type     multi-scan
_exptl_absorpt_process_details     '(SADABS; Bruker, 2001)'
_exptl_absorpt_correction_T_min     0.8450
_exptl_absorpt_correction_T_max     0.9027
_exptl_special_details
;
;
_diffrn_ambient_temperature     113(2)
_diffrn_radiation_type     MoK\a
_diffrn_radiation_wavelength     0.71073
_diffrn_radiation_source     'rotating anode'
_diffrn_radiation_monochromator     multilayer
_diffrn_measurement_device_type     'Rigaku Saturn 724CCD area-detector'
_diffrn_measurement_method     '\w and \f'
_diffrn_detector_area_resol_mean     14.22
_diffrn_reflns_number     13490
_diffrn_reflns_av_R_equivalents     0.0329
_diffrn_reflns_av_sigmaI/netI     0.0709
_diffrn_reflns_theta_min     1.68
_diffrn_reflns_theta_max     27.90
_diffrn_reflns_theta_full     27.90
_diffrn_measured_fraction_theta_max     0.977
_diffrn_measured_fraction_theta_full     0.977
_diffrn_reflns_limit_h_min     -8
_diffrn_reflns_limit_h_max     8
_diffrn_reflns_limit_k_min     -11
_diffrn_reflns_limit_k_max     11
_diffrn_reflns_limit_l_min     -31
_diffrn_reflns_limit_l_max     32
_diffrn_standards_number     0
_diffrn_standards_interval_count     0
_diffrn_standards_interval_time     0
_diffrn_standards_decay_%     0
_refine_special_details
;
Refinement of <i>F</i>^2^ against ALL reflections. The weighted <i>R</i>-factor
<i>wR</i> and goodness of fit <i>S</i> are based on <i>F</i>^2^, conventional
<i>R</i>-factors <i>R</i> are based on <i>F</i>, with <i>F</i> set to zero for
negative <i>F</i>^2^. The threshold expression of <i>F</i>^2^ >
\s(<i>F</i>^2^) is used only for calculating <i>R</i>-factors(gt) <i>etc</i>.
and is not relevant to the choice of reflections for refinement.
<i>R</i>-factors based on <i>F</i>^2^ are statistically about twice as large
as those based on <i>F</i>, and <i>R</i>- factors based on ALL data will be
even larger.
;
_reflns_number_total     6684
_reflns_number_gt     4832
_reflns_threshold_expression     I>2sigma(I)
_refine_ls_structure_factor_coef     Fsqd
_refine_ls_matrix_type     full
_refine_ls_R_factor_all     0.0478
_refine_ls_R_factor_gt     0.0379
_refine_ls_wR_factor_gt     0.0918
_refine_ls_wR_factor_ref     0.0948
_refine_ls_goodness_of_fit_ref     0.984
_refine_ls_restrained_S_all     0.984
_refine_ls_number_reflns     6684
_refine_ls_number_parameters     433
_refine_ls_number_restraints     0
_refine_ls_hydrogen_treatment     constr
_refine_ls_weighting_scheme     calc
_refine_ls_weighting_details
         'calc w=1/[\s^2^(Fo^2^)+(0.0384P)^2^+0.0000P] where P=(Fo^2^+2Fc^2^)/3'
_atom_sites_solution_hydrogens     geom
_atom_sites_solution_primary     direct
_atom_sites_solution_secondary     difmap
_refine_ls_shift/su_max     0.001
_refine_ls_shift/su_mean     0.000
_refine_diff_density_max     0.622
_refine_diff_density_min     -0.379
_refine_ls_extinction_method     none
_refine_ls_extinction_coef     ?
loop_
    _atom_type_symbol
    _atom_type_description
    _atom_type_scat_dispersion_real
    _atom_type_scat_dispersion_imag
    _atom_type_scat_source
    'C' 'C' 0.0033 0.0016
                         'International Tables Vol C Tables 4.2.6.8 and 6.1.1.4'
    'H' 'H' 0.0000 0.0000
                         'International Tables Vol C Tables 4.2.6.8 and 6.1.1.4'
    'N' 'N' 0.0061 0.0033
                         'International Tables Vol C Tables 4.2.6.8 and 6.1.1.4'
    'O' 'O' 0.0106 0.0060
                         'International Tables Vol C Tables 4.2.6.8 and 6.1.1.4'
    'F' 'F' 0.0171 0.0103
                         'International Tables Vol C Tables 4.2.6.8 and 6.1.1.4'
    'Cl' 'Cl' 0.1484 0.1585
                         'International Tables Vol C Tables 4.2.6.8 and 6.1.1.4'
_computing_data_collection     'SMART (Bruker, 2007)'
_computing_cell_refinement     'SAINT (Bruker, 2007)'
_computing_data_reduction     'SAINT (Bruker, 2007)'
_computing_structure_solution     'SHELXTL (Sheldrick, 2008)'
_computing_structure_refinement     'SHELXTL (Sheldrick, 2008)'
_computing_molecular_graphics     'SHELXTL (Sheldrick, 2008)'
_computing_publication_material     'SHELXTL (Sheldrick, 2008)'
loop_
    _atom_site_type_symbol
    _atom_site_label
    _atom_site_fract_x
    _atom_site_fract_y
    _atom_site_fract_z
    _atom_site_U_iso_or_equiv
    _atom_site_adp_type
    _atom_site_calc_flag
    _atom_site_refinement_flags
    _atom_site_occupancy
    _atom_site_symmetry_multiplicity
    _atom_site_disorder_assembly
    _atom_site_disorder_group
    Cl Cl1 0.32227(8) 0.91214(6) 0.18882(2) 0.01916(13) Uani d . 1 1 . .
    Cl Cl2 0.25294(9) 0.79727(7) 0.06239(2) 0.02243(14) Uani d . 1 1 . .
    Cl Cl3 0.24340(8) 0.44993(7) 0.02105(2) 0.02233(13) Uani d . 1 1 . .
    Cl Cl4 0.28079(8) 0.20952(6) 0.10536(2) 0.01886(13) Uani d . 1 1 . .
    Cl Cl5 0.83636(8) 1.38342(6) 0.20872(2) 0.01938(13) Uani d . 1 1 . .
    Cl Cl6 0.77697(8) 1.27830(6) 0.08171(2) 0.02106(13) Uani d . 1 1 . .
    Cl Cl7 0.75697(8) 0.93290(7) 0.03745(2) 0.02244(14) Uani d . 1 1 . .
    Cl Cl8 0.78622(8) 0.68379(6) 0.11969(2) 0.01849(13) Uani d . 1 1 . .
    F F1 0.09797(18) 0.52932(15) 0.35163(5) 0.0272(3) Uani d . 1 1 . .
    F F2 0.1377(2) 0.44755(17) 0.45515(5) 0.0370(4) Uani d . 1 1 . .
    F F3 0.4616(2) 0.32808(17) 0.48974(5) 0.0351(4) Uani d . 1 1 . .
    F F4 1.29401(19) 1.04373(16) 0.33909(5) 0.0290(3) Uani d . 1 1 . .
    F F5 1.4227(2) 0.98029(18) 0.44020(6) 0.0427(4) Uani d . 1 1 . .
    F F6 1.1612(2) 0.82690(18) 0.50178(5) 0.0442(4) Uani d . 1 1 . .
    O O1 0.3982(2) 0.74947(18) 0.29461(6) 0.0233(4) Uani d . 1 1 . .
    O O2 0.3402(2) 0.23349(17) 0.23416(6) 0.0229(4) Uani d . 1 1 . .
    O O3 0.9291(2) 1.21384(18) 0.31271(6) 0.0216(4) Uani d . 1 1 . .
    O O4 0.8648(2) 0.70099(18) 0.24803(6) 0.0257(4) Uani d . 1 1 . .
    N N1 0.3776(3) 0.4840(2) 0.27781(7) 0.0171(4) Uani d . 1 1 . .
    N N2 0.9077(3) 0.9487(2) 0.29353(7) 0.0177(4) Uani d . 1 1 . .
    C C1 0.3739(3) 0.6333(3) 0.26336(9) 0.0176(5) Uani d . 1 1 . .
    C C2 0.3363(3) 0.6123(2) 0.20166(8) 0.0151(5) Uani d . 1 1 . .
    C C3 0.3126(3) 0.7200(2) 0.16569(9) 0.0163(5) Uani d . 1 1 . .
    C C4 0.2817(3) 0.6680(3) 0.10912(8) 0.0168(5) Uani d . 1 1 . .
    C C5 0.2751(3) 0.5115(3) 0.09030(8) 0.0166(5) Uani d . 1 1 . .
    C C6 0.2956(3) 0.4031(2) 0.12762(8) 0.0164(5) Uani d . 1 1 . .
    C C7 0.3259(3) 0.4568(3) 0.18312(8) 0.0160(5) Uani d . 1 1 . .
    C C8 0.3474(3) 0.3692(3) 0.23222(8) 0.0169(5) Uani d . 1 1 . .
    C C9 0.4061(3) 0.4492(2) 0.33327(8) 0.0180(5) Uani d . 1 1 . .
    C C10 0.2611(3) 0.4700(3) 0.36825(9) 0.0208(5) Uani d . 1 1 . .
    C C11 0.2802(3) 0.4284(3) 0.42102(9) 0.0241(5) Uani d . 1 1 . .
    C C12 0.4469(4) 0.3681(3) 0.43799(9) 0.0254(6) Uani d . 1 1 . .
    C C13 0.5958(4) 0.3496(3) 0.40436(9) 0.0251(6) Uani d . 1 1 . .
    H H13 0.7109 0.3090 0.4171 0.030 Uiso calc R 1 1 . .
    C C14 0.5749(3) 0.3914(3) 0.35132(9) 0.0211(5) Uani d . 1 1 . .
    H H14 0.6769 0.3802 0.3274 0.025 Uiso calc R 1 1 . .
    C C15 0.8977(3) 1.0995(3) 0.28042(8) 0.0165(5) Uani d . 1 1 . .
    C C16 0.8468(3) 1.0809(2) 0.21917(8) 0.0155(5) Uani d . 1 1 . .
    C C17 0.8229(3) 1.1919(2) 0.18423(8) 0.0167(5) Uani d . 1 1 . .
    C C18 0.7927(3) 1.1435(3) 0.12721(8) 0.0171(5) Uani d . 1 1 . .
    C C19 0.7833(3) 0.9880(3) 0.10714(8) 0.0170(5) Uani d . 1 1 . .
    C C20 0.8001(3) 0.8765(2) 0.14369(8) 0.0155(5) Uani d . 1 1 . .
    C C21 0.8327(3) 0.9259(2) 0.19943(8) 0.0155(5) Uani d . 1 1 . .
    C C22 0.8675(3) 0.8368(3) 0.24746(8) 0.0169(5) Uani d . 1 1 . .
    C C23 0.9670(3) 0.9153(2) 0.34779(8) 0.0189(5) Uani d . 1 1 . .
    C C24 1.1641(3) 0.9649(3) 0.36851(9) 0.0209(5) Uani d . 1 1 . .
    C C25 1.2298(4) 0.9340(3) 0.42078(9) 0.0257(6) Uani d . 1 1 . .
    C C26 1.0962(4) 0.8546(3) 0.45089(9) 0.0294(6) Uani d . 1 1 . .
    C C27 0.8992(4) 0.8043(3) 0.43104(9) 0.0316(6) Uani d . 1 1 . .
    H H27 0.8088 0.7490 0.4526 0.038 Uiso calc R 1 1 . .
    C C28 0.8346(4) 0.8359(3) 0.37858(9) 0.0254(5) Uani d . 1 1 . .
    H H28 0.6988 0.8026 0.3641 0.031 Uiso calc R 1 1 . .
loop_
    _atom_site_aniso_label
    _atom_site_aniso_U_11
    _atom_site_aniso_U_22
    _atom_site_aniso_U_33
    _atom_site_aniso_U_12
    _atom_site_aniso_U_13
    _atom_site_aniso_U_23
    Cl1 0.0216(3) 0.0129(3) 0.0235(3) 0.0040(2) 0.0019(2) 0.0027(2)
    Cl2 0.0282(3) 0.0206(3) 0.0198(3) 0.0039(3) 0.0020(2) 0.0088(2)
    Cl3 0.0299(3) 0.0228(3) 0.0139(2) 0.0036(3) 0.0013(2) 0.0017(2)
    Cl4 0.0233(3) 0.0144(3) 0.0185(3) 0.0032(2) 0.0022(2) -0.0004(2)
    Cl5 0.0240(3) 0.0126(3) 0.0220(3) 0.0042(2) 0.0030(2) 0.0020(2)
    Cl6 0.0251(3) 0.0195(3) 0.0201(3) 0.0044(2) 0.0025(2) 0.0083(2)
    Cl7 0.0308(3) 0.0228(3) 0.0136(3) 0.0044(3) 0.0018(2) 0.0017(2)
    Cl8 0.0228(3) 0.0142(3) 0.0179(3) 0.0029(2) 0.0021(2) -0.0008(2)
    F1 0.0239(7) 0.0282(8) 0.0303(7) 0.0102(6) 0.0008(6) 0.0002(6)
    F2 0.0414(9) 0.0446(10) 0.0289(8) 0.0109(8) 0.0184(7) 0.0044(7)
    F3 0.0549(10) 0.0372(10) 0.0147(7) 0.0081(8) 0.0041(7) 0.0084(6)
    F4 0.0300(8) 0.0265(8) 0.0295(8) -0.0009(6) 0.0030(6) 0.0068(6)
    F5 0.0369(9) 0.0459(11) 0.0404(9) -0.0005(8) -0.0177(7) 0.0088(8)
    F6 0.0619(11) 0.0490(11) 0.0223(8) 0.0097(9) -0.0087(7) 0.0154(7)
    O1 0.0322(10) 0.0181(9) 0.0186(8) 0.0070(8) -0.0033(7) -0.0026(7)
    O2 0.0354(10) 0.0141(9) 0.0192(8) 0.0041(7) 0.0022(7) 0.0026(6)
    O3 0.0298(9) 0.0161(9) 0.0179(8) 0.0053(7) 0.0002(7) -0.0031(6)
    O4 0.0417(11) 0.0150(9) 0.0202(8) 0.0056(8) 0.0000(8) 0.0019(7)
    N1 0.0248(10) 0.0137(10) 0.0130(9) 0.0047(8) 0.0000(8) 0.0013(7)
    N2 0.0267(11) 0.0128(10) 0.0137(9) 0.0038(8) 0.0002(8) 0.0019(7)
    C1 0.0191(12) 0.0163(12) 0.0173(11) 0.0046(10) -0.0019(9) 0.0014(9)
    C2 0.0131(11) 0.0154(12) 0.0162(10) 0.0013(9) 0.0005(9) 0.0019(8)
    C3 0.0146(11) 0.0124(11) 0.0215(11) 0.0018(9) 0.0020(9) 0.0009(9)
    C4 0.0155(11) 0.0168(12) 0.0183(11) 0.0015(9) 0.0009(9) 0.0062(9)
    C5 0.0160(11) 0.0182(12) 0.0153(10) 0.0006(9) 0.0029(9) 0.0022(9)
    C6 0.0148(11) 0.0150(12) 0.0190(11) 0.0017(9) 0.0021(9) 0.0011(9)
    C7 0.0152(11) 0.0147(11) 0.0184(11) 0.0035(9) 0.0015(9) 0.0019(9)
    C8 0.0188(12) 0.0164(12) 0.0158(11) 0.0053(10) 0.0017(9) 0.0003(9)
    C9 0.0272(13) 0.0139(11) 0.0122(10) 0.0025(10) -0.0002(9) 0.0008(8)
    C10 0.0229(13) 0.0174(12) 0.0215(11) 0.0047(10) -0.0008(10) -0.0017(9)
    C11 0.0295(14) 0.0235(14) 0.0187(11) 0.0014(11) 0.0096(10) -0.0013(10)
    C12 0.0417(16) 0.0206(13) 0.0130(11) 0.0006(11) 0.0019(11) 0.0039(9)
    C13 0.0313(14) 0.0260(14) 0.0192(12) 0.0095(11) -0.0024(10) 0.0043(10)
    C14 0.0255(13) 0.0202(13) 0.0188(11) 0.0057(10) 0.0048(10) 0.0022(9)
    C15 0.0168(11) 0.0150(12) 0.0182(11) 0.0039(9) 0.0013(9) 0.0024(9)
    C16 0.0144(11) 0.0167(12) 0.0149(10) 0.0025(9) 0.0007(9) 0.0005(9)
    C17 0.0165(12) 0.0133(11) 0.0202(11) 0.0020(9) 0.0026(9) 0.0019(9)
    C18 0.0154(11) 0.0173(12) 0.0192(11) 0.0029(9) 0.0015(9) 0.0050(9)
    C19 0.0165(11) 0.0203(12) 0.0140(10) 0.0015(9) 0.0019(9) 0.0027(9)
    C20 0.0123(11) 0.0151(12) 0.0184(11) 0.0013(9) 0.0009(9) 0.0004(9)
    C21 0.0178(12) 0.0134(11) 0.0158(10) 0.0040(9) 0.0018(9) 0.0014(8)
    C22 0.0192(12) 0.0150(12) 0.0162(10) 0.0031(9) 0.0014(9) 0.0004(9)
    C23 0.0279(13) 0.0156(12) 0.0137(10) 0.0064(10) -0.0008(10) 0.0015(9)
    C24 0.0251(13) 0.0168(12) 0.0210(11) 0.0028(10) 0.0032(10) 0.0034(9)
    C25 0.0273(14) 0.0239(14) 0.0238(12) 0.0047(11) -0.0077(11) 0.0006(10)
    C26 0.0438(17) 0.0286(15) 0.0164(11) 0.0093(13) -0.0042(11) 0.0055(10)
    C27 0.0409(16) 0.0349(16) 0.0209(12) 0.0054(13) 0.0058(12) 0.0112(11)
    C28 0.0300(14) 0.0258(14) 0.0197(12) 0.0021(11) 0.0016(10) 0.0030(10)
_geom_special_details
;
All e.s.d.'s (except the e.s.d. in the dihedral angle between two l.s. planes)
are estimated using the full covariance matrix. The cell e.s.d.'s are taken
into account individually in the estimation of e.s.d.'s in distances, angles
and torsion angles; correlations between e.s.d.'s in cell parameters are only
used when they are defined by crystal symmetry. An approximate (isotropic)
treatment of cell e.s.d.'s is used for estimating e.s.d.'s involving l.s.
planes.
;
loop_
    _geom_bond_atom_site_label_1
    _geom_bond_atom_site_label_2
    _geom_bond_site_symmetry_2
    _geom_bond_distance
    _geom_bond_publ_flag
    Cl1 C3 . 1.719(2) ?
    Cl2 C4 . 1.714(2) ?
    Cl3 C5 . 1.714(2) ?
    Cl4 C6 . 1.722(2) ?
    Cl5 C17 . 1.718(2) ?
    Cl6 C18 . 1.717(2) ?
    Cl7 C19 . 1.715(2) ?
    Cl8 C20 . 1.725(2) ?
    F1 C10 . 1.344(2) ?
    F2 C11 . 1.344(2) ?
    F3 C12 . 1.350(2) ?
    F4 C24 . 1.337(2) ?
    F5 C25 . 1.341(3) ?
    F6 C26 . 1.347(2) ?
    O1 C1 . 1.196(2) ?
    O2 C8 . 1.194(2) ?
    O3 C15 . 1.197(2) ?
    O4 C22 . 1.195(2) ?
    N1 C1 . 1.399(3) ?
    N1 C8 . 1.409(2) ?
    N1 C9 . 1.427(2) ?
    N2 C22 . 1.402(2) ?
    N2 C15 . 1.407(3) ?
    N2 C23 . 1.430(2) ?
    C1 C2 . 1.500(3) ?
    C2 C3 . 1.376(3) ?
    C2 C7 . 1.387(3) ?
    C3 C4 . 1.404(3) ?
    C4 C5 . 1.401(3) ?
    C5 C6 . 1.401(3) ?
    C6 C7 . 1.382(3) ?
    C7 C8 . 1.503(3) ?
    C9 C10 . 1.375(3) ?
    C9 C14 . 1.381(3) ?
    C10 C11 . 1.380(3) ?
    C11 C12 . 1.373(3) ?
    C12 C13 . 1.370(3) ?
    C13 C14 . 1.388(3) ?
    C13 H13 . 0.9500 ?
    C14 H14 . 0.9500 ?
    C15 C16 . 1.499(3) ?
    C16 C17 . 1.382(3) ?
    C16 C21 . 1.387(3) ?
    C17 C18 . 1.408(3) ?
    C18 C19 . 1.398(3) ?
    C19 C20 . 1.404(3) ?
    C20 C21 . 1.380(3) ?
    C21 C22 . 1.501(3) ?
    C23 C28 . 1.371(3) ?
    C23 C24 . 1.378(3) ?
    C24 C25 . 1.389(3) ?
    C25 C26 . 1.366(3) ?
    C26 C27 . 1.374(3) ?
    C27 C28 . 1.393(3) ?
    C27 H27 . 0.9500 ?
    C28 H28 . 0.9500 ?
loop_
    _geom_angle_atom_site_label_1
    _geom_angle_atom_site_label_2
    _geom_angle_atom_site_label_3
    _geom_angle_site_symmetry_1
    _geom_angle_site_symmetry_3
    _geom_angle
    _geom_angle_publ_flag
    C1 N1 C8 . . 113.57(17) ?
    C1 N1 C9 . . 123.83(18) ?
    C8 N1 C9 . . 122.60(18) ?
    C22 N2 C15 . . 113.18(17) ?
    C22 N2 C23 . . 123.55(18) ?
    C15 N2 C23 . . 123.13(18) ?
    O1 C1 N1 . . 125.92(19) ?
    O1 C1 C2 . . 129.4(2) ?
    N1 C1 C2 . . 104.68(17) ?
    C3 C2 C7 . . 121.54(19) ?
    C3 C2 C1 . . 129.7(2) ?
    C7 C2 C1 . . 108.72(18) ?
    C2 C3 C4 . . 117.8(2) ?
    C2 C3 Cl1 . . 121.46(17) ?
    C4 C3 Cl1 . . 120.77(16) ?
    C5 C4 C3 . . 120.72(19) ?
    C5 C4 Cl2 . . 119.49(16) ?
    C3 C4 Cl2 . . 119.79(17) ?
    C4 C5 C6 . . 120.68(19) ?
    C4 C5 Cl3 . . 120.40(16) ?
    C6 C5 Cl3 . . 118.92(17) ?
    C7 C6 C5 . . 117.6(2) ?
    C7 C6 Cl4 . . 121.10(17) ?
    C5 C6 Cl4 . . 121.33(17) ?
    C6 C7 C2 . . 121.7(2) ?
    C6 C7 C8 . . 129.7(2) ?
    C2 C7 C8 . . 108.60(18) ?
    O2 C8 N1 . . 125.93(19) ?
    O2 C8 C7 . . 129.7(2) ?
    N1 C8 C7 . . 104.38(18) ?
    C10 C9 C14 . . 120.17(19) ?
    C10 C9 N1 . . 119.27(19) ?
    C14 C9 N1 . . 120.53(19) ?
    F1 C10 C9 . . 120.85(19) ?
    F1 C10 C11 . . 119.0(2) ?
    C9 C10 C11 . . 120.2(2) ?
    F2 C11 C12 . . 120.8(2) ?
    F2 C11 C10 . . 120.3(2) ?
    C12 C11 C10 . . 118.9(2) ?
    F3 C12 C13 . . 120.3(2) ?
    F3 C12 C11 . . 117.7(2) ?
    C13 C12 C11 . . 122.0(2) ?
    C12 C13 C14 . . 118.6(2) ?
    C12 C13 H13 . . 120.7 ?
    C14 C13 H13 . . 120.7 ?
    C9 C14 C13 . . 120.1(2) ?
    C9 C14 H14 . . 120.0 ?
    C13 C14 H14 . . 120.0 ?
    O3 C15 N2 . . 125.24(19) ?
    O3 C15 C16 . . 130.1(2) ?
    N2 C15 C16 . . 104.68(17) ?
    C17 C16 C21 . . 121.68(19) ?
    C17 C16 C15 . . 129.5(2) ?
    C21 C16 C15 . . 108.75(18) ?
    C16 C17 C18 . . 117.6(2) ?
    C16 C17 Cl5 . . 121.73(16) ?
    C18 C17 Cl5 . . 120.65(16) ?
    C19 C18 C17 . . 120.79(19) ?
    C19 C18 Cl6 . . 119.63(16) ?
    C17 C18 Cl6 . . 119.54(17) ?
    C18 C19 C20 . . 120.45(19) ?
    C18 C19 Cl7 . . 119.97(16) ?
    C20 C19 Cl7 . . 119.56(17) ?
    C21 C20 C19 . . 118.1(2) ?
    C21 C20 Cl8 . . 120.78(16) ?
    C19 C20 Cl8 . . 121.09(16) ?
    C20 C21 C16 . . 121.3(2) ?
    C20 C21 C22 . . 130.2(2) ?
    C16 C21 C22 . . 108.44(18) ?
    O4 C22 N2 . . 125.79(19) ?
    O4 C22 C21 . . 129.3(2) ?
    N2 C22 C21 . . 104.91(18) ?
    C28 C23 C24 . . 120.4(2) ?
    C28 C23 N2 . . 121.9(2) ?
    C24 C23 N2 . . 117.7(2) ?
    F4 C24 C23 . . 120.94(19) ?
    F4 C24 C25 . . 119.1(2) ?
    C23 C24 C25 . . 120.0(2) ?
    F5 C25 C26 . . 121.5(2) ?
    F5 C25 C24 . . 119.6(2) ?
    C26 C25 C24 . . 118.9(2) ?
    F6 C26 C25 . . 118.4(2) ?
    F6 C26 C27 . . 119.6(2) ?
    C25 C26 C27 . . 122.0(2) ?
    C26 C27 C28 . . 118.6(2) ?
    C26 C27 H27 . . 120.7 ?
    C28 C27 H27 . . 120.7 ?
    C23 C28 C27 . . 120.0(2) ?
    C23 C28 H28 . . 120.0 ?
    C27 C28 H28 . . 120.0 ?
loop_
    _geom_torsion_atom_site_label_1
    _geom_torsion_atom_site_label_2
    _geom_torsion_atom_site_label_3
    _geom_torsion_atom_site_label_4
    _geom_torsion_site_symmetry_1
    _geom_torsion_site_symmetry_2
    _geom_torsion_site_symmetry_3
    _geom_torsion_site_symmetry_4
    _geom_torsion
    _geom_torsion_publ_flag
    C8 N1 C1 O1 . . . . -179.0(2) ?
    C9 N1 C1 O1 . . . . 1.9(4) ?
    C8 N1 C1 C2 . . . . 0.2(2) ?
    C9 N1 C1 C2 . . . . -178.89(19) ?
    O1 C1 C2 C3 . . . . -2.9(4) ?
    N1 C1 C2 C3 . . . . 177.9(2) ?
    O1 C1 C2 C7 . . . . 177.5(2) ?
    N1 C1 C2 C7 . . . . -1.7(2) ?
    C7 C2 C3 C4 . . . . -1.4(3) ?
    C1 C2 C3 C4 . . . . 179.1(2) ?
    C7 C2 C3 Cl1 . . . . 179.12(16) ?
    C1 C2 C3 Cl1 . . . . -0.4(3) ?
    C2 C3 C4 C5 . . . . 0.1(3) ?
    Cl1 C3 C4 C5 . . . . 179.60(16) ?
    C2 C3 C4 Cl2 . . . . -179.57(16) ?
    Cl1 C3 C4 Cl2 . . . . -0.1(3) ?
    C3 C4 C5 C6 . . . . 1.2(3) ?
    Cl2 C4 C5 C6 . . . . -179.15(16) ?
    C3 C4 C5 Cl3 . . . . -178.42(16) ?
    Cl2 C4 C5 Cl3 . . . . 1.3(3) ?
    C4 C5 C6 C7 . . . . -1.1(3) ?
    Cl3 C5 C6 C7 . . . . 178.44(15) ?
    C4 C5 C6 Cl4 . . . . 178.15(16) ?
    Cl3 C5 C6 Cl4 . . . . -2.3(3) ?
    C5 C6 C7 C2 . . . . -0.1(3) ?
    Cl4 C6 C7 C2 . . . . -179.42(16) ?
    C5 C6 C7 C8 . . . . 178.2(2) ?
    Cl4 C6 C7 C8 . . . . -1.1(3) ?
    C3 C2 C7 C6 . . . . 1.4(3) ?
    C1 C2 C7 C6 . . . . -178.94(19) ?
    C3 C2 C7 C8 . . . . -177.2(2) ?
    C1 C2 C7 C8 . . . . 2.4(2) ?
    C1 N1 C8 O2 . . . . -178.4(2) ?
    C9 N1 C8 O2 . . . . 0.8(4) ?
    C1 N1 C8 C7 . . . . 1.1(2) ?
    C9 N1 C8 C7 . . . . -179.71(18) ?
    C6 C7 C8 O2 . . . . -1.2(4) ?
    C2 C7 C8 O2 . . . . 177.3(2) ?
    C6 C7 C8 N1 . . . . 179.3(2) ?
    C2 C7 C8 N1 . . . . -2.2(2) ?
    C1 N1 C9 C10 . . . . 66.6(3) ?
    C8 N1 C9 C10 . . . . -112.4(2) ?
    C1 N1 C9 C14 . . . . -115.1(2) ?
    C8 N1 C9 C14 . . . . 65.9(3) ?
    C14 C9 C10 F1 . . . . 178.6(2) ?
    N1 C9 C10 F1 . . . . -3.1(3) ?
    C14 C9 C10 C11 . . . . -2.1(4) ?
    N1 C9 C10 C11 . . . . 176.2(2) ?
    F1 C10 C11 F2 . . . . -0.2(4) ?
    C9 C10 C11 F2 . . . . -179.5(2) ?
    F1 C10 C11 C12 . . . . -179.9(2) ?
    C9 C10 C11 C12 . . . . 0.8(4) ?
    F2 C11 C12 F3 . . . . 0.4(4) ?
    C10 C11 C12 F3 . . . . -179.8(2) ?
    F2 C11 C12 C13 . . . . -179.0(2) ?
    C10 C11 C12 C13 . . . . 0.7(4) ?
    F3 C12 C13 C14 . . . . 179.7(2) ?
    C11 C12 C13 C14 . . . . -0.9(4) ?
    C10 C9 C14 C13 . . . . 2.0(4) ?
    N1 C9 C14 C13 . . . . -176.3(2) ?
    C12 C13 C14 C9 . . . . -0.5(4) ?
    C22 N2 C15 O3 . . . . -178.8(2) ?
    C23 N2 C15 O3 . . . . -3.1(4) ?
    C22 N2 C15 C16 . . . . -0.4(2) ?
    C23 N2 C15 C16 . . . . 175.38(19) ?
    O3 C15 C16 C17 . . . . -0.1(4) ?
    N2 C15 C16 C17 . . . . -178.4(2) ?
    O3 C15 C16 C21 . . . . 177.4(2) ?
    N2 C15 C16 C21 . . . . -0.9(2) ?
    C21 C16 C17 C18 . . . . -2.9(3) ?
    C15 C16 C17 C18 . . . . 174.3(2) ?
    C21 C16 C17 Cl5 . . . . 178.95(16) ?
    C15 C16 C17 Cl5 . . . . -3.8(3) ?
    C16 C17 C18 C19 . . . . 1.3(3) ?
    Cl5 C17 C18 C19 . . . . 179.47(16) ?
    C16 C17 C18 Cl6 . . . . -176.17(16) ?
    Cl5 C17 C18 Cl6 . . . . 2.0(3) ?
    C17 C18 C19 C20 . . . . 1.2(3) ?
    Cl6 C18 C19 C20 . . . . 178.69(16) ?
    C17 C18 C19 Cl7 . . . . -177.29(16) ?
    Cl6 C18 C19 Cl7 . . . . 0.2(3) ?
    C18 C19 C20 C21 . . . . -2.1(3) ?
    Cl7 C19 C20 C21 . . . . 176.36(16) ?
    C18 C19 C20 Cl8 . . . . 179.31(16) ?
    Cl7 C19 C20 Cl8 . . . . -2.2(3) ?
    C19 C20 C21 C16 . . . . 0.6(3) ?
    Cl8 C20 C21 C16 . . . . 179.13(16) ?
    C19 C20 C21 C22 . . . . -176.3(2) ?
    Cl8 C20 C21 C22 . . . . 2.2(3) ?
    C17 C16 C21 C20 . . . . 2.0(3) ?
    C15 C16 C21 C20 . . . . -175.73(19) ?
    C17 C16 C21 C22 . . . . 179.53(19) ?
    C15 C16 C21 C22 . . . . 1.8(2) ?
    C15 N2 C22 O4 . . . . -179.2(2) ?
    C23 N2 C22 O4 . . . . 5.1(4) ?
    C15 N2 C22 C21 . . . . 1.4(2) ?
    C23 N2 C22 C21 . . . . -174.33(19) ?
    C20 C21 C22 O4 . . . . -4.1(4) ?
    C16 C21 C22 O4 . . . . 178.7(2) ?
    C20 C21 C22 N2 . . . . 175.3(2) ?
    C16 C21 C22 N2 . . . . -2.0(2) ?
    C22 N2 C23 C28 . . . . -72.5(3) ?
    C15 N2 C23 C28 . . . . 112.2(3) ?
    C22 N2 C23 C24 . . . . 107.1(2) ?
    C15 N2 C23 C24 . . . . -68.2(3) ?
    C28 C23 C24 F4 . . . . -179.3(2) ?
    N2 C23 C24 F4 . . . . 1.1(3) ?
    C28 C23 C24 C25 . . . . 0.2(3) ?
    N2 C23 C24 C25 . . . . -179.4(2) ?
    F4 C24 C25 F5 . . . . -1.6(3) ?
    C23 C24 C25 F5 . . . . 178.8(2) ?
    F4 C24 C25 C26 . . . . 179.4(2) ?
    C23 C24 C25 C26 . . . . -0.1(4) ?
    F5 C25 C26 F6 . . . . 1.8(4) ?
    C24 C25 C26 F6 . . . . -179.3(2) ?
    F5 C25 C26 C27 . . . . -178.8(2) ?
    C24 C25 C26 C27 . . . . 0.1(4) ?
    F6 C26 C27 C28 . . . . 179.2(2) ?
    C25 C26 C27 C28 . . . . -0.2(4) ?
    C24 C23 C28 C27 . . . . -0.3(3) ?
    N2 C23 C28 C27 . . . . 179.3(2) ?
    C26 C27 C28 C23 . . . . 0.3(4) ?
loop_
    _geom_hbond_atom_site_label_D
    _geom_hbond_atom_site_label_H
    _geom_hbond_atom_site_label_A
    _geom_hbond_site_symmetry_A
    _geom_hbond_distance_DH
    _geom_hbond_distance_HA
    _geom_hbond_distance_DA
    _geom_hbond_angle_DHA
    C14 H14 O3 1_545 0.95 2.44 3.210(3) 138.1
    C27 H27 F3 2_666 0.95 2.45 3.379(3) 164.5
    C28 H28 O1 . 0.95 2.50 3.403(3) 158.2
data_global
_journal_date_recd_electronic     2011-05-27
_journal_date_accepted     2011-05-30
_journal_name_full     'Acta Crystallographica, Section E'
_journal_year     2011
_journal_volume     67
_journal_issue      7
_journal_page_first     o1604
_journal_page_last     o1604
_journal_paper_category     QO
_journal_coeditor_code     XU5228
_publ_contact_author_name     'Prof. Zhao Wang'
_publ_contact_author_address
;
College of Biological & Environmental Engineering
Zhejiang University of Technology
Hangzhou 310032
People's Republic of China
;
_publ_contact_author_email     ljy20080528@yahoo.com.cn
_publ_section_title
;
4,5,6,7-Tetrachloro-<i>N</i>-(2,3,4-trifluorophenyl)phthalimide
;
loop_
    _publ_author_name
    _publ_author_address
    'Yin-Jun Zhang'
; College of Biological and Environmental Engineering
  Zhejiang University of Technology
  Hangzhou 310032
  People's Republic of China
;
    'Chen-Tao Luo'
; College of Biological and Environmental Engineering
  Zhejiang University of Technology
  Hangzhou 310032
  People's Republic of China
;
    'Yu-Guang Wang'
; College of Biological and Environmental Engineering
  Zhejiang University of Technology
  Hangzhou 310032
  People's Republic of China
;
    'Zhao Wang'
; College of Biological and Environmental Engineering
  Zhejiang University of Technology
  Hangzhou 310032
  People's Republic of China
;
