# Supplementary material for: 4,5,6,7-Tetra­chloro-N-(2,3,4-trifluoro­phen­yl)phthalimide
Source: Acta Crystallogr Sect E Struct Rep Online. 2011 Jun 11;67(Pt 7):o1604. doi: 10.1107/S1600536811020721 (PMC3151790; doi:10.1107/S1600536811020721)
Supplement: Supplementary file 2 [file e-67-o1604-Isup2.hkl]

# 
# h,k,l, Fc-squared, Fo-squared, sigma(Fo-squared) and status flag 
# 
data_I
_shelx_title ' m110403f1 in P-1' 
_shelx_refln_list_code          4 
_shelx_F_calc_maximum      228.09 
_exptl_crystal_F_000       816.00 
_reflns_d_resolution_high  0.7595 
 
loop_ 
 _symmetry_equiv_pos_as_xyz 
 'x, y, z' 
 '-x, -y, -z' 
 
_cell_length_a     6.7722 
_cell_length_b     8.8052 
_cell_length_c    24.4926 
_cell_angle_alpha  95.777 
_cell_angle_beta   94.514 
_cell_angle_gamma  98.839 
 
_shelx_F_squared_multiplier     1.000 
 
loop_ 
 _refln_index_h 
 _refln_index_k 
 _refln_index_l 
 _refln_F_squared_calc 
 _refln_F_squared_meas 
 _refln_F_squared_sigma 
 _refln_observed_status 
   1   0   0      318.89      310.23     10.65 o 
   3   0   0     1198.48     1351.99     89.24 o 
   4   0   0      223.22      202.13     22.82 o 
   5   0   0        1.79        2.62      1.45 o 
   6   0   0      484.26      500.64     50.65 o 
   7   0   0       13.14        8.52     17.04 o 
   8   0   0        1.16        2.87     10.43 o 
  -7   1   0        3.67        4.39      3.83 o 
  -6   1   0       76.32       71.32     10.21 o 
  -5   1   0        4.65      192.28     37.68 o 
  -4   1   0      436.98      501.23     25.04 o 
  -3   1   0      428.25      549.86     18.53 o 
  -2   1   0      173.04      175.72     12.89 o 
  -1   1   0     2154.49     2126.03     19.55 o 
   0   1   0       29.23       29.18      1.84 o 
   1   1   0     6647.84     6910.51     54.19 o 
   2   1   0       32.56       31.74      2.64 o 
   3   1   0       47.07       32.01      7.35 o 
   4   1   0        9.54        7.33      3.19 o 
   5   1   0      186.18      184.08     12.60 o 
   6   1   0      304.39      308.55     39.95 o 
   7   1   0        3.47        4.21      7.29 o 
  -8   2   0      458.61      469.82     53.72 o 
  -7   2   0       46.79       40.18      9.69 o 
  -6   2   0        1.39        4.17      2.79 o 
  -5   2   0      341.04      318.70     32.31 o 
  -4   2   0      259.74      226.99     13.26 o 
  -3   2   0      413.57      412.56      6.85 o 
  -2   2   0      193.75      155.53      6.11 o 
  -1   2   0      933.12      866.71     11.74 o 
   0   2   0       79.78       76.23      4.56 o 
   1   2   0      396.82      378.05      7.99 o 
   2   2   0        0.91        6.58      2.30 o 
   3   2   0       57.49       47.12      8.15 o 
   4   2   0      125.17      114.70     13.93 o 
   5   2   0        0.49       17.28      7.91 o 
   6   2   0        1.58        1.88      2.13 o 
   7   2   0       60.42       54.78     56.43 o 
   8   2   0      203.64      244.31     53.93 o 
  -8   3   0      228.49      225.73     45.04 o 
  -7   3   0     1301.14     1324.45     66.07 o 
  -6   3   0     1157.27     1043.89     54.59 o 
  -5   3   0     7545.16     7607.60    264.48 o 
  -4   3   0       27.19       21.09      3.15 o 
  -3   3   0     4013.34     3908.79     78.99 o 
  -2   3   0      513.77      475.02     10.12 o 
  -1   3   0      241.25      214.58     10.65 o 
   0   3   0       46.66       52.23      3.91 o 
   1   3   0     7663.15     7766.74     78.53 o 
   2   3   0      237.35      231.34     11.90 o 
   3   3   0      678.45      828.56     51.08 o 
   4   3   0       85.13       77.25     16.53 o 
   5   3   0      378.43      839.30     69.49 o 
   6   3   0       24.64       19.96      4.37 o 
  -8   4   0        4.16        2.50      6.18 o 
  -7   4   0       44.40       39.88     23.48 o 
  -6   4   0      247.33      264.50     34.20 o 
  -5   4   0      191.72      173.86     19.71 o 
  -4   4   0        1.33       -0.23      4.24 o 
  -3   4   0     1065.59     1288.30    178.59 o 
  -2   4   0     1428.41     1462.05     27.71 o 
  -1   4   0      603.13      642.20     11.78 o 
   0   4   0       99.43       94.94      7.49 o 
   1   4   0       77.94       83.59      7.81 o 
   2   4   0     4634.22     4884.63    132.89 o 
   3   4   0      145.53      173.61     54.62 o 
   4   4   0     2469.03     2525.19    125.04 o 
   5   4   0      362.10      388.53     62.98 o 
   6   4   0     2475.35     2379.31    238.35 o 
   7   4   0        1.42        3.57      9.53 o 
  -8   5   0      191.82      205.13     48.50 o 
  -7   5   0      172.64      140.55     35.24 o 
  -6   5   0       44.11       28.11     17.67 o 
  -5   5   0       12.15      391.14     65.54 o 
  -4   5   0       37.42       46.37     16.19 o 
  -3   5   0      507.69      504.78     37.35 o 
  -2   5   0        5.46        2.39      2.39 o 
  -1   5   0     1426.37     1376.44     34.11 o 
   0   5   0        1.68        4.02      3.40 o 
   1   5   0     2457.17     2513.22     83.34 o 
   2   5   0       65.73       90.15     19.71 o 
   3   5   0      540.27      633.93     50.08 o 
   4   5   0      426.72      386.20     38.54 o 
   5   5   0      186.29      146.83     29.17 o 
   6   5   0       14.81       15.39     17.57 o 
   7   5   0      865.03      951.63    134.64 o 
  -8   6   0       47.81       31.89     51.64 o 
  -7   6   0       22.45        9.05     11.93 o 
  -6   6   0      653.48      636.56     27.22 o 
  -5   6   0      547.04      543.49     38.04 o 
  -4   6   0     1746.13     1694.42     85.31 o 
  -3   6   0     1569.43     1558.17     78.54 o 
  -2   6   0        2.77        4.66      3.57 o 
  -1   6   0      379.62      380.94     41.21 o 
   0   6   0      334.27      384.07     41.05 o 
   1   6   0      500.64      510.10     41.18 o 
   2   6   0     1123.53     1224.70     68.40 o 
   3   6   0      365.89      343.26     34.16 o 
   4   6   0     1341.52     1300.98    124.52 o 
   5   6   0        6.59        8.91      6.20 o 
   6   6   0       57.78       46.05     52.92 o 
  -7   7   0      155.64      154.85     25.87 o 
  -6   7   0       13.45       16.99     12.97 o 
  -5   7   0      279.07      306.80     33.82 o 
  -4   7   0      188.95      203.25     30.59 o 
  -3   7   0     1527.55     1371.30    102.65 o 
  -2   7   0      255.34      203.24     28.12 o 
  -1   7   0     4353.72     4101.13    296.54 o 
   0   7   0     2118.94     2239.36    110.09 o 
   1   7   0     1805.06     1733.08     87.42 o 
   2   7   0       83.50       84.39     31.54 o 
   3   7   0      329.37      313.68     49.88 o 
   4   7   0       46.36       52.85     23.69 o 
   5   7   0      490.78      573.15     40.80 o 
   6   7   0        7.20        3.73      6.92 o 
  -7   8   0       18.50        8.79      8.81 o 
  -6   8   0       20.90       22.74     18.77 o 
  -5   8   0        0.15        2.21      6.21 o 
  -4   8   0      130.02      112.52     21.09 o 
  -3   8   0      693.63      702.83     53.04 o 
  -2   8   0     1937.69     1866.58    164.56 o 
  -1   8   0     1259.85     1194.23    116.22 o 
   0   8   0     1517.78     1666.29    102.76 o 
   1   8   0        1.31        3.00      6.05 o 
   2   8   0     1024.16     1062.09     63.53 o 
   3   8   0       54.97       57.73     33.11 o 
   4   8   0     2287.51     2513.47    205.50 o 
  -6   9   0      368.76      364.49     53.22 o 
  -5   9   0      326.83      406.67     57.82 o 
  -4   9   0     1006.02      989.45     70.33 o 
  -3   9   0      190.07      165.32     31.94 o 
  -2   9   0      249.08      219.98     68.84 o 
  -1   9   0      168.56      172.33     34.13 o 
   0   9   0       21.83       17.41     10.61 o 
   1   9   0       76.93       69.71     29.68 o 
   2   9   0      251.14      231.58     41.18 o 
   3   9   0      324.77      329.81     46.22 o 
   4   9   0        3.86        0.71      6.18 o 
  -5  10   0      290.35      313.94     50.45 o 
  -4  10   0        1.19        1.75      5.63 o 
  -3  10   0      179.42      209.44     48.93 o 
  -2  10   0      172.06      162.54     40.09 o 
  -1  10   0     1374.83     1453.08    199.22 o 
   0  10   0      269.87      344.88     75.01 o 
   1  10   0      608.00      599.77     42.51 o 
   2  10   0      222.36      215.40     92.26 o 
   3  10   0      288.21      237.92     52.28 o 
  -3  11   0       41.31       29.64     19.74 o 
  -2  11   0      547.96      545.32     82.25 o 
  -1  11   0      357.85      344.98     82.20 o 
   0  11   0      256.09      254.05     80.66 o 
   1  11   0      118.93       97.27     54.30 o 
  -1 -11   1      281.49      269.12     60.32 o 
   0 -11   1      488.14      526.90     80.50 o 
   1 -11   1      158.92      144.43     42.91 o 
   2 -11   1       20.30       15.44     15.84 o 
   3 -11   1       59.22       44.60     14.89 o 
   4 -11   1        0.23        2.61      4.61 o 
  -3 -10   1      317.90      338.75     72.62 o 
  -2 -10   1      497.70      471.77     37.59 o 
  -1 -10   1      688.92      656.74     65.59 o 
   0 -10   1      430.09      472.75     82.89 o 
   1 -10   1      186.86      173.02     48.55 o 
   2 -10   1       84.00       75.28     76.98 o 
   3 -10   1     1127.25     1105.88    228.31 o 
   4 -10   1      537.83      576.73     43.79 o 
   5 -10   1     1046.55     1158.54    112.12 o 
  -4  -9   1        2.60        3.73      5.06 o 
  -3  -9   1        1.55        6.24     16.21 o 
  -2  -9   1      182.36      188.12     34.52 o 
  -1  -9   1      233.08      223.18     30.81 o 
   0  -9   1      609.44      650.09     51.16 o 
   1  -9   1      743.13      651.31     80.18 o 
   2  -9   1     1680.08     1601.45     82.52 o 
   3  -9   1      920.68      946.26     42.43 o 
   4  -9   1      827.77      807.86     57.26 o 
   5  -9   1        0.12        1.92      5.73 o 
   6  -9   1      282.00      259.44     39.39 o 
  -4  -8   1       59.42       58.77     63.41 o 
  -3  -8   1        8.98        8.83      7.25 o 
  -2  -8   1      269.28      256.48     30.16 o 
  -1  -8   1      372.07      336.89     43.65 o 
   0  -8   1      553.92      597.31     41.94 o 
   1  -8   1       92.57       71.87     46.85 o 
   2  -8   1       83.66       83.42     27.84 o 
   3  -8   1        0.72        2.69      3.46 o 
   4  -8   1       81.79       93.71     23.78 o 
   5  -8   1        1.40       15.71     13.55 o 
   6  -8   1       14.59       18.51     13.13 o 
   7  -8   1       79.69       87.04     19.06 o 
  -6  -7   1       53.53       40.14     40.30 o 
  -5  -7   1       65.32       41.42     41.42 o 
  -4  -7   1        5.19        4.76      8.64 o 
  -3  -7   1     3054.00     3302.77    249.21 o 
  -2  -7   1     1072.21      991.93     64.72 o 
  -1  -7   1     4684.93     4549.96    212.08 o 
   0  -7   1     1018.15     1004.96     56.05 o 
   1  -7   1      444.88      426.70     46.32 o 
   2  -7   1      126.06      121.24     23.93 o 
   3  -7   1      104.19      110.68     13.19 o 
   4  -7   1        0.67        3.59      5.66 o 
   5  -7   1      388.08      439.56     46.08 o 
   6  -7   1      435.98      446.21     30.37 o 
   7  -7   1      567.26      519.28     48.61 o 
  -6  -6   1      188.14      193.57     48.66 o 
  -4  -6   1       88.31       90.29     63.57 o 
  -3  -6   1       60.26       59.46     23.37 o 
  -2  -6   1      710.93      722.73     42.36 o 
  -1  -6   1       10.91       13.69      7.10 o 
   0  -6   1        0.26        7.29      5.27 o 
   1  -6   1     2000.10     1958.20     66.23 o 
   2  -6   1     1880.65     1819.23     68.97 o 
   3  -6   1      189.50      189.50     19.90 o 
   4  -6   1        2.00        6.02      3.65 o 
   5  -6   1      267.02      298.12     40.61 o 
   6  -6   1      191.59      209.10     33.55 o 
   7  -6   1      576.28      588.01     83.48 o 
   8  -6   1      222.59      203.32     66.39 o 
  -7  -5   1        6.99        7.03     12.83 o 
  -6  -5   1        6.70        7.19      8.89 o 
  -5  -5   1      241.02      311.77     39.17 o 
  -4  -5   1      191.50      173.70     24.57 o 
  -3  -5   1      222.22      249.22     34.52 o 
  -2  -5   1       18.91       28.69     12.86 o 
  -1  -5   1       45.54       48.26      9.08 o 
   0  -5   1      172.02      181.82     17.13 o 
   1  -5   1      137.25      150.53     16.11 o 
   2  -5   1      540.37      546.37     16.28 o 
   3  -5   1     1431.30     1355.20     34.82 o 
   4  -5   1      333.44      284.30     40.44 o 
   5  -5   1      455.18      718.64    151.33 o 
   6  -5   1      223.66      205.99     22.49 o 
   7  -5   1      321.96      314.37     79.96 o 
   8  -5   1      318.25      335.03     75.07 o 
  -7  -4   1       59.82       48.50     44.77 o 
  -6  -4   1     1496.32     1397.97    128.20 o 
  -5  -4   1       59.92      112.77     23.89 o 
  -4  -4   1      617.78      615.78     37.61 o 
  -3  -4   1       27.54       34.67     19.23 o 
  -2  -4   1      160.16      176.00     18.52 o 
  -1  -4   1      744.63      724.39     22.16 o 
   0  -4   1     4421.46     5347.64     57.65 o 
   1  -4   1     1504.29     1480.78     24.84 o 
   2  -4   1      560.97      558.95     16.10 o 
   3  -4   1     1343.70     1650.88    243.71 o 
   4  -4   1      333.91      302.74     25.64 o 
   5  -4   1       61.85       54.50      7.08 o 
   6  -4   1        4.27        2.75      3.05 o 
   7  -4   1       93.60      101.52     17.57 o 
   8  -4   1        0.04        0.69     10.38 o 
  -8  -3   1      232.86      258.58     59.89 o 
  -6  -3   1      143.06      145.47     20.57 o 
  -5  -3   1      526.57      487.62     45.17 o 
  -4  -3   1       10.44        9.26      4.95 o 
  -3  -3   1       23.79       32.64     11.76 o 
  -2  -3   1      752.58      674.08     18.39 o 
  -1  -3   1      917.90      915.08     16.39 o 
   0  -3   1       14.52       14.90      3.24 o 
   1  -3   1    19163.10    19838.29    237.42 o 
   2  -3   1      359.33      305.65      6.59 o 
   3  -3   1    12166.49    12107.28    141.64 o 
   4  -3   1     5100.93     4931.44     85.27 o 
   5  -3   1     3941.24     3860.08    123.78 o 
   6  -3   1      738.83      723.37     39.66 o 
   7  -3   1     1060.86     1105.86     82.04 o 
  -8  -2   1       27.72       21.83     28.43 o 
  -7  -2   1      126.89      114.14     20.66 o 
  -6  -2   1      111.46      115.37     20.27 o 
  -5  -2   1      111.93      117.74     16.62 o 
  -4  -2   1       40.80       43.36      7.06 o 
  -3  -2   1        3.72        5.36      2.37 o 
  -2  -2   1     2495.93     2379.83     28.07 o 
  -1  -2   1     1448.49     1380.96     19.04 o 
   0  -2   1    17091.75    20294.74    302.80 o 
   1  -2   1      737.55      675.37     11.92 o 
   2  -2   1     1505.19     1459.32     12.01 o 
   3  -2   1      106.83      138.71     21.07 o 
   4  -2   1       74.65       71.53      4.84 o 
   5  -2   1       11.10       16.23      4.79 o 
   6  -2   1      475.31      493.55     34.30 o 
   7  -2   1      250.20      220.09     40.14 o 
   8  -2   1      441.40      442.89     40.67 o 
  -7  -1   1      610.49      657.86     66.12 o 
  -6  -1   1      118.46      115.91     17.83 o 
  -5  -1   1       69.87       68.41     12.91 o 
  -4  -1   1      161.37      144.50     11.38 o 
  -3  -1   1     1093.40     1105.74     19.79 o 
  -2  -1   1      152.64      138.22      6.69 o 
  -1  -1   1     4571.89     4725.47     38.53 o 
   0  -1   1        8.75        8.66      0.99 o 
   1  -1   1      196.49      201.14      7.07 o 
   2  -1   1     1055.17     1008.80     10.45 o 
   3  -1   1      728.07      673.47      7.71 o 
   4  -1   1      320.46      332.38     18.02 o 
   5  -1   1       17.48       30.11      6.02 o 
   6  -1   1       66.67       65.11      8.66 o 
   7  -1   1      170.94      166.27     28.21 o 
   8  -1   1       12.91        8.09      8.52 o 
  -7   0   1      434.07      423.99     53.29 o 
  -6   0   1     1808.15     1843.84     93.14 o 
  -5   0   1      155.21      167.05     17.08 o 
  -4   0   1    32856.86    35582.55    746.78 o 
  -3   0   1       14.37       19.52      2.85 o 
  -1   0   1     1621.00     1612.83     11.52 o 
   1   0   1     1051.66     1020.04     11.56 o 
   2   0   1      203.30      344.28     20.95 o 
   3   0   1     1475.03     1534.61     16.34 o 
   4   0   1       83.62       83.93      7.49 o 
   5   0   1      165.59      197.78     19.84 o 
   6   0   1      138.68      131.26     19.03 o 
   7   0   1      181.78      176.06     43.07 o 
   8   0   1       32.72       24.44     46.64 o 
  -7   1   1       30.10       23.74     15.81 o 
  -6   1   1       38.78       34.32     10.81 o 
  -5   1   1       67.30       83.23     11.87 o 
  -4   1   1      237.78      386.80     20.64 o 
  -3   1   1      768.07      792.50      8.57 o 
  -2   1   1      185.83      171.63      8.91 o 
  -1   1   1     4407.83     4678.99     52.94 o 
   0   1   1       25.97       27.41      1.94 o 
   1   1   1     1181.78     1187.12     12.56 o 
   2   1   1      545.70      530.32      8.11 o 
   3   1   1      339.85      292.13      8.97 o 
   4   1   1        0.58        2.58      2.06 o 
   5   1   1        7.86       61.45     39.93 o 
   6   1   1        0.74        2.08      2.29 o 
   7   1   1      209.78      209.49     42.43 o 
   8   1   1        3.18        9.96     30.35 o 
  -8   2   1       88.95       56.43     49.56 o 
  -7   2   1       47.19       42.63     23.55 o 
  -6   2   1      277.43      400.02     91.41 o 
  -5   2   1        8.62       21.24      6.74 o 
  -4   2   1     1349.09     1291.23     24.51 o 
  -3   2   1       13.10       14.64      3.67 o 
  -2   2   1     3803.39     3897.18     34.22 o 
  -1   2   1     3525.85     3557.42     29.20 o 
   0   2   1      374.29      387.44      6.66 o 
   1   2   1     5069.46     5295.87     45.13 o 
   2   2   1      308.40      265.93      7.90 o 
   3   2   1      319.53      277.26     19.22 o 
   4   2   1        0.38        2.05      2.12 o 
   5   2   1       20.25      119.84     10.04 o 
   7   2   1        6.91        6.65      6.18 o 
   8   2   1        1.17        4.53     15.17 o 
  -8   3   1      505.83      943.32     92.37 o 
  -7   3   1     1916.72     1991.26     96.68 o 
  -6   3   1      782.62      748.93     40.39 o 
  -5   3   1      271.14      254.03     14.67 o 
  -4   3   1      676.62      682.22     17.46 o 
  -3   3   1      439.16      438.17     14.13 o 
  -2   3   1       92.95       82.13      5.74 o 
  -1   3   1     6764.89     7014.34     88.62 o 
   0   3   1       15.50       19.36      4.25 o 
   1   3   1     5536.15     5899.91     99.64 o 
   2   3   1      164.11      153.78      8.73 o 
   3   3   1      635.69      587.56     35.17 o 
   4   3   1       16.20       13.37      5.90 o 
   5   3   1      408.37      413.77     36.97 o 
   6   3   1        0.08       -2.50      9.37 o 
  -8   4   1      117.95      137.35     24.17 o 
  -7   4   1      246.97      249.80     31.55 o 
  -6   4   1       20.29       19.81     12.53 o 
  -5   4   1        4.31        9.24      7.69 o 
  -4   4   1      648.00      626.29     19.80 o 
  -3   4   1       81.47       81.46     10.14 o 
  -2   4   1      227.73      207.81     12.16 o 
  -1   4   1     2474.50     2518.29     42.30 o 
   0   4   1    10299.78    12650.01    313.41 o 
   1   4   1     3612.05     3621.38     76.37 o 
   2   4   1     5579.75     5913.01    157.75 o 
   3   4   1       90.51      103.28     75.65 o 
   4   4   1     5052.67     5134.36    242.64 o 
   5   4   1       24.07       94.44     22.04 o 
   6   4   1      179.40      182.23     48.39 o 
   7   4   1       81.30       56.59     68.14 o 
  -8   5   1        9.02        5.48     10.01 o 
  -7   5   1       20.45       13.90     10.24 o 
  -6   5   1       21.54       22.90     14.01 o 
  -5   5   1      526.43      527.16     44.12 o 
  -4   5   1      331.28      311.33     52.10 o 
  -3   5   1     1369.05     1361.47     41.02 o 
  -2   5   1      523.62      520.10     39.86 o 
  -1   5   1     1030.24     1097.13     29.88 o 
   0   5   1      589.32      608.38     26.26 o 
   1   5   1      443.95      439.99     34.24 o 
   2   5   1      690.36      747.95     78.61 o 
   3   5   1     1097.40     1015.82     63.42 o 
   4   5   1       51.10       48.05     23.45 o 
   5   5   1     1638.16     2030.07    155.72 o 
   6   5   1        0.57        5.00     11.55 o 
  -8   6   1      910.84      997.41    135.60 o 
  -7   6   1      489.84      486.23     43.17 o 
  -6   6   1      464.43      503.56     24.29 o 
  -5   6   1      698.15      755.42     51.77 o 
  -4   6   1       14.55       23.07     10.75 o 
  -3   6   1      528.35      534.69     33.17 o 
  -2   6   1      456.51      413.70     42.08 o 
  -1   6   1      182.01      156.85     14.48 o 
   0   6   1     2822.83     3020.84     61.86 o 
   1   6   1       67.64       71.11     25.33 o 
   2   6   1        5.90        4.83      6.29 o 
   3   6   1        2.60        5.27      5.53 o 
   4   6   1      215.21      209.07     33.97 o 
   5   6   1       14.75       15.65     12.87 o 
   6   6   1      108.69      111.64     51.32 o 
  -7   7   1      177.44      190.58     27.14 o 
  -6   7   1       72.88       90.45     17.97 o 
  -5   7   1      607.01      591.97     36.87 o 
  -4   7   1      707.71      731.26     54.18 o 
  -3   7   1     1773.06     1678.69     69.97 o 
  -2   7   1     2291.47     2153.80    143.02 o 
  -1   7   1      690.54      642.45     41.69 o 
   0   7   1       63.81       83.00     54.68 o 
   1   7   1     1475.18     1388.85     76.00 o 
   2   7   1      419.23      406.45     39.48 o 
   3   7   1     2815.39     2750.04    153.13 o 
   4   7   1       90.71       89.39     16.34 o 
   5   7   1      351.16      343.69     48.10 o 
   6   7   1       93.99       97.16     37.69 o 
  -7   8   1       51.25       56.19     12.31 o 
  -6   8   1      323.76      325.30     48.54 o 
  -5   8   1      495.02      455.46     34.07 o 
  -4   8   1     1301.58     1358.32     84.91 o 
  -3   8   1      733.52      880.21    118.06 o 
  -2   8   1      753.34      790.80     78.37 o 
  -1   8   1        8.76       10.06      5.06 o 
   0   8   1      457.85      555.07     41.81 o 
   1   8   1      408.47      371.89     44.78 o 
   2   8   1     1575.32     1347.86    385.90 o 
   3   8   1      890.42      885.84     64.55 o 
   4   8   1     1026.45      975.11     88.43 o 
  -6   9   1      645.23      591.56     59.68 o 
  -5   9   1      258.29      299.07     61.54 o 
  -4   9   1        0.36        3.89      7.32 o 
  -3   9   1       20.52       16.81     10.25 o 
  -2   9   1      162.72      151.73     39.56 o 
  -1   9   1      567.87      547.34     45.62 o 
   0   9   1      172.81      179.04     32.24 o 
   1   9   1      121.85      127.43     17.79 o 
   2   9   1       13.23        8.96      6.26 o 
   3   9   1      127.10       73.72     43.97 o 
   4   9   1       33.79       22.01     15.91 o 
  -5  10   1      424.80      452.04     66.60 o 
  -4  10   1      246.42      258.69     37.16 o 
  -3  10   1     1878.36     2112.69    168.32 o 
  -2  10   1      952.84      962.17    119.52 o 
  -1  10   1      155.20      157.05     39.08 o 
   0  10   1      534.47      630.87     81.72 o 
   1  10   1       66.84       45.86     34.61 o 
   2  10   1       75.16       51.96     63.62 o 
   3  10   1       38.92       30.51     39.24 o 
  -3  11   1      332.68      322.38     55.79 o 
  -2  11   1      201.56      167.38     82.04 o 
  -1  11   1       52.11       39.13     50.15 o 
   0  11   1      199.61      188.73     63.57 o 
   1  11   1        0.76        0.59     12.78 o 
  -1 -11   2      181.00      175.84     60.69 o 
   0 -11   2        7.77        7.45      8.09 o 
   1 -11   2       33.12       25.29     46.00 o 
   2 -11   2       43.51       45.09     40.56 o 
   3 -11   2       86.09       86.21     17.70 o 
   4 -11   2       19.02       18.62     19.76 o 
  -3 -10   2      315.58      297.66     45.95 o 
  -2 -10   2       12.91        6.92     19.17 o 
  -1 -10   2       22.38       24.60     37.69 o 
   1 -10   2     2851.28     2950.98    235.84 o 
   2 -10   2      841.12      897.42     79.79 o 
   3 -10   2     1310.99     1446.68    179.20 o 
   4 -10   2      548.99      556.30     40.82 o 
   5 -10   2      346.60      331.43     48.75 o 
  -4  -9   2       72.28       45.87     36.62 o 
  -3  -9   2      648.33      657.80     46.77 o 
  -2  -9   2      504.81      457.55     36.04 o 
  -1  -9   2     1063.49     1006.68     97.90 o 
   0  -9   2     1330.90     1486.88     83.53 o 
   1  -9   2      650.51      602.07     90.03 o 
   2  -9   2       80.48       71.29     58.99 o 
   3  -9   2        0.32        2.61      6.55 o 
   4  -9   2     1068.10     1022.88     69.69 o 
   5  -9   2        0.08        1.41      4.58 o 
   6  -9   2      228.45      215.25     39.13 o 
  -5  -8   2       64.52       32.07     41.77 o 
  -4  -8   2      132.00      120.67     42.45 o 
  -3  -8   2      198.48      175.23     25.17 o 
  -2  -8   2      556.16      509.26     23.08 o 
  -1  -8   2      490.76      432.50     51.62 o 
   0  -8   2      151.12      149.44     45.20 o 
   1  -8   2       73.68       77.99     39.45 o 
   2  -8   2        2.23        1.97      5.91 o 
   3  -8   2      112.37      100.55     16.40 o 
   4  -8   2       14.25       17.42     17.01 o 
   5  -8   2        4.36        7.05      4.39 o 
   6  -8   2       46.27       48.90     12.51 o 
   7  -8   2       10.04        5.96      9.80 o 
  -6  -7   2      107.01       88.06     68.94 o 
  -5  -7   2     1557.43     1579.78    166.90 o 
  -4  -7   2     1764.24     1501.37    244.79 o 
  -3  -7   2     1493.43     1550.90    107.22 o 
  -2  -7   2      585.70      552.66     47.80 o 
  -1  -7   2      154.23      162.30     40.16 o 
   0  -7   2       69.21       65.18     25.21 o 
   1  -7   2      609.21      626.72     58.30 o 
   2  -7   2      381.61      341.27     36.97 o 
   3  -7   2      596.37      587.83     39.20 o 
   4  -7   2     1249.87     1216.52     80.56 o 
   5  -7   2      783.91      809.40     48.84 o 
   6  -7   2     1359.95     1410.18     84.84 o 
   7  -7   2      408.70      362.07     79.01 o 
  -5  -6   2       13.55       36.04     48.55 o 
  -4  -6   2      413.31      421.01     49.74 o 
  -3  -6   2      209.80      225.96     21.23 o 
  -2  -6   2       17.88       23.25     12.31 o 
  -1  -6   2      438.83      426.25     36.98 o 
   0  -6   2     1596.62     1795.64     42.17 o 
   1  -6   2        0.46        4.31      6.28 o 
   2  -6   2      145.29      129.72     13.58 o 
   3  -6   2      496.10      544.33     31.11 o 
   4  -6   2     1218.13     1175.04     61.71 o 
   5  -6   2      905.08      955.77     64.25 o 
   6  -6   2     1949.87     1980.78     60.29 o 
   7  -6   2     2015.18     1996.32    222.48 o 
   8  -6   2      827.59      845.05    130.06 o 
  -7  -5   2       20.45       15.23     21.83 o 
  -6  -5   2        0.53        4.58     12.03 o 
  -5  -5   2      125.11      207.41     37.80 o 
  -4  -5   2      136.22      138.85     27.79 o 
  -3  -5   2       29.32       36.75     15.53 o 
  -2  -5   2        0.00        2.89      4.79 o 
  -1  -5   2      451.62      485.93     36.23 o 
   0  -5   2      673.68      760.79     27.34 o 
   1  -5   2      840.75      835.96     27.87 o 
   2  -5   2       58.55       74.11      6.14 o 
   3  -5   2      372.47      302.97     22.24 o 
   4  -5   2      179.62      157.12     17.97 o 
   5  -5   2      784.99      851.56     67.88 o 
   6  -5   2      903.15      862.61     52.07 o 
   7  -5   2       71.74       64.58     45.20 o 
   8  -5   2      110.01       63.62     61.92 o 
  -7  -4   2        2.56       -0.37     10.65 o 
  -6  -4   2       15.44       18.58     20.55 o 
  -5  -4   2      499.58      532.86     52.23 o 
  -4  -4   2       53.73       66.76     42.86 o 
  -3  -4   2      949.46      975.47     50.02 o 
  -2  -4   2     3749.73     3803.96    112.38 o 
  -1  -4   2       78.57       82.56      9.34 o 
   0  -4   2      395.35      432.65     11.42 o 
   1  -4   2      997.55     1013.89     25.51 o 
   2  -4   2     2404.61     2540.94     40.35 o 
   3  -4   2      132.43      108.56     10.23 o 
   4  -4   2        3.90        3.62      1.64 o 
   5  -4   2      329.73      314.82     29.61 o 
   6  -4   2        0.22        0.86      2.05 o 
   7  -4   2        0.09       -0.37      7.67 o 
   8  -4   2       21.98       10.49     17.09 o 
  -8  -3   2        9.69        5.70      9.96 o 
  -6  -3   2        0.06        0.64      3.64 o 
  -5  -3   2       38.68       57.07     66.92 o 
  -4  -3   2      230.26      188.47     28.85 o 
  -3  -3   2     5173.56     5073.79    151.11 o 
  -2  -3   2     1891.26     1527.48    154.05 o 
  -1  -3   2    19617.21    19856.47    424.65 o 
   0  -3   2     4218.99     4433.37    167.81 o 
   1  -3   2    24478.99    25553.57    196.31 o 
   2  -3   2    11984.70    12310.94    139.89 o 
   3  -3   2    12078.76    12746.65    205.10 o 
   4  -3   2      723.79      671.24     23.66 o 
   5  -3   2     1138.45     1077.30     38.87 o 
   6  -3   2        0.30        2.89      2.76 o 
   7  -3   2      307.23      311.18     69.69 o 
   8  -3   2      168.75      233.34     56.01 o 
  -8  -2   2       42.50       25.45     35.72 o 
  -7  -2   2      250.77      241.17     66.81 o 
  -6  -2   2       33.22       22.93     13.82 o 
  -5  -2   2      154.32      167.65     26.07 o 
  -4  -2   2     2154.44     2122.33     57.52 o 
  -3  -2   2       42.62       40.67      7.72 o 
  -2  -2   2     1658.89     1495.07     31.96 o 
  -1  -2   2     1188.09     1154.53     14.66 o 
   0  -2   2     1699.72     1679.49    180.77 o 
   1  -2   2      173.49      156.27      9.36 o 
   2  -2   2      211.63      187.80      7.36 o 
   3  -2   2      448.81      430.61      7.69 o 
   4  -2   2     2842.36     2764.08     44.05 o 
   5  -2   2     1019.56      981.46     50.41 o 
   6  -2   2     1811.43     1767.64     72.93 o 
   7  -2   2       44.10       48.04     12.36 o 
   8  -2   2      238.65      250.64     57.60 o 
  -7  -1   2       73.94       45.25     34.13 o 
  -6  -1   2       44.21       46.99      6.47 o 
  -5  -1   2      170.25      183.39     13.73 o 
  -4  -1   2        9.08        7.86      3.02 o 
  -3  -1   2       19.30       36.16      7.39 o 
  -2  -1   2     2139.57     2030.01     31.68 o 
  -1  -1   2      367.40      368.00      6.28 o 
   0  -1   2       48.89       51.90      4.65 o 
   1  -1   2      894.23      818.76     23.73 o 
   2  -1   2     2436.00     2470.13     20.98 o 
   3  -1   2      531.49      502.28     18.03 o 
   4  -1   2     1636.66     1648.67     29.55 o 
   5  -1   2      947.29      932.75     47.83 o 
   6  -1   2        2.92        2.62      1.99 o 
   7  -1   2      160.51      155.93     26.12 o 
   8  -1   2      183.57      199.48     43.07 o 
  -7   0   2        8.67        7.03      9.48 o 
  -6   0   2     9442.90     9785.07    196.13 o 
  -5   0   2      190.02      178.70     20.46 o 
  -4   0   2    39875.46    44018.27   1162.61 o 
  -3   0   2     1524.64     1470.96     13.52 o 
  -2   0   2    17360.29    18581.59    125.36 o 
  -1   0   2     3647.26     3739.29     42.11 o 
   0   0   2      900.95     1010.54     15.08 o 
   1   0   2     1138.44     1025.16     57.84 o 
   2   0   2     1604.47     1620.61     16.34 o 
   3   0   2     2681.97     2725.09     37.13 o 
   4   0   2       40.06       32.72      4.69 o 
   5   0   2      204.58      233.46     22.92 o 
   6   0   2      288.46      273.80     51.06 o 
   7   0   2       61.03       40.09     39.56 o 
   8   0   2       10.66       12.09     19.38 o 
  -7   1   2       15.13        6.82      5.13 o 
  -6   1   2      280.61      277.70     22.16 o 
  -5   1   2      243.28      241.65     24.42 o 
  -4   1   2      131.72      188.66     12.33 o 
  -3   1   2     5180.81     5910.10     63.97 o 
  -2   1   2      215.08      194.98      7.90 o 
  -1   1   2     5768.76     6241.16     77.31 o 
   0   1   2        6.02        6.73      1.17 o 
   1   1   2     2239.54     2036.28    129.88 o 
   2   1   2       92.34       84.10      4.87 o 
   3   1   2      871.44      802.79     15.87 o 
   4   1   2      278.63      261.07     16.08 o 
   5   1   2      735.72      766.14     33.50 o 
   6   1   2        0.32        0.85      6.76 o 
   7   1   2      309.49      299.46     70.54 o 
  -8   2   2      412.58      435.54     31.46 o 
  -7   2   2       37.11       32.05     16.97 o 
  -6   2   2     1079.31     1069.03     99.64 o 
  -5   2   2      158.12      156.08     17.00 o 
  -4   2   2       67.90       71.39      4.51 o 
  -3   2   2        4.65        4.37      1.38 o 
  -2   2   2     2850.11     2777.43     68.24 o 
  -1   2   2     7837.40     8307.51     64.06 o 
   0   2   2     1636.99     1867.72     22.09 o 
   1   2   2     9146.63     9655.53     78.36 o 
   2   2   2       19.09       18.37      3.72 o 
   3   2   2      482.58      509.94     15.87 o 
   4   2   2       35.19       35.45      6.81 o 
   5   2   2        9.64       45.43      9.48 o 
   7   2   2      155.79      149.17     39.50 o 
   8   2   2      858.22     1015.99    143.69 o 
  -7   3   2       45.54       48.53     13.46 o 
  -6   3   2      321.12      298.83     39.39 o 
  -5   3   2      224.81      197.74     13.10 o 
  -4   3   2      329.35      316.58     21.16 o 
  -3   3   2      838.58      768.85     20.70 o 
  -2   3   2      334.84      290.32      8.94 o 
  -1   3   2     4716.25     5284.62     57.15 o 
   0   3   2      321.01      325.48     14.93 o 
   1   3   2     8874.17     9177.66     69.66 o 
   2   3   2        0.04        0.54      2.30 o 
   3   3   2      286.05      252.34     17.53 o 
   4   3   2        2.30        3.67      2.15 o 
   5   3   2      544.90     1097.09    135.60 o 
   6   3   2        0.67        3.03      6.65 o 
   7   3   2        3.26       12.62     13.20 o 
  -8   4   2      114.71      110.95     38.92 o 
  -7   4   2      125.74      123.71     11.46 o 
  -6   4   2      198.94      176.57     32.10 o 
  -5   4   2      188.71      184.71     25.89 o 
  -4   4   2      283.33      249.74     29.21 o 
  -3   4   2      929.71      957.40     31.73 o 
  -2   4   2    10267.95    10895.45    375.72 o 
  -1   4   2       10.35       14.92      6.06 o 
   0   4   2     6580.59     8172.22    139.59 o 
   1   4   2      239.00      246.53     22.78 o 
   2   4   2     4119.21     4188.10    115.13 o 
   3   4   2      257.07      561.72    274.63 o 
   4   4   2       18.66       18.76      9.90 o 
   5   4   2       35.34       34.52     15.56 o 
   6   4   2      696.75      723.34     98.01 o 
   7   4   2        1.64        4.42      6.92 o 
  -8   5   2       55.97       67.19     13.47 o 
  -7   5   2      374.58      436.93     42.68 o 
  -6   5   2      157.35      158.34     21.45 o 
  -5   5   2      213.96      203.21     31.30 o 
  -4   5   2      205.13      205.76     20.08 o 
  -3   5   2     1041.34     1057.59     29.81 o 
  -2   5   2      673.70      654.97     69.01 o 
  -1   5   2     4949.26     4209.06    488.43 o 
   0   5   2        4.55        3.46      7.77 o 
   1   5   2     3340.34     3020.85     79.25 o 
   2   5   2     1050.26     1077.81     31.92 o 
   3   5   2     4015.64     3777.59    192.72 o 
   4   5   2       56.55       52.51     27.63 o 
   5   5   2     3177.27     3462.97    174.89 o 
   6   5   2        1.10        1.65      7.88 o 
  -8   6   2      147.76      141.83     46.48 o 
  -7   6   2      118.56      124.56     23.89 o 
  -6   6   2        0.05        0.64      5.08 o 
  -5   6   2      305.65      316.18     43.11 o 
  -4   6   2     1264.62     1283.10     71.38 o 
  -3   6   2      257.36      249.28     13.12 o 
  -2   6   2     1738.21     1667.19     35.60 o 
  -1   6   2      242.72      223.36     26.54 o 
   0   6   2      317.62      370.43     39.78 o 
   1   6   2       35.05       39.20     17.34 o 
   2   6   2       18.01       20.82     14.32 o 
   3   6   2        6.42        5.55      6.66 o 
   4   6   2      142.54      129.33     20.42 o 
   5   6   2       25.22       91.69     25.42 o 
   6   6   2        4.34        6.39     14.21 o 
  -7   7   2      102.75       91.18     14.44 o 
  -6   7   2      216.68      202.35     34.91 o 
  -5   7   2      501.05      481.04     51.67 o 
  -4   7   2      243.47      226.59     31.36 o 
  -3   7   2       25.20       33.92     23.71 o 
  -2   7   2      243.99      216.61     31.22 o 
  -1   7   2     2669.41     2520.74    121.46 o 
   0   7   2     1379.27     1411.26     70.75 o 
   1   7   2     3452.12     3298.52    151.02 o 
   2   7   2      655.64      630.70     44.97 o 
   3   7   2        2.63        4.33      7.26 o 
   4   7   2       99.28       98.76     16.93 o 
  -7   8   2      287.18      256.54     40.74 o 
  -6   8   2      543.93      548.86     39.07 o 
  -5   8   2      838.31      864.34     58.40 o 
  -4   8   2      658.24      658.95     45.39 o 
  -3   8   2       63.25       77.40     15.63 o 
  -2   8   2      799.63      821.20    109.62 o 
  -1   8   2      276.46      284.86     38.48 o 
   0   8   2     3755.66     4026.65    338.33 o 
   1   8   2      536.03      530.67     99.22 o 
   2   8   2     2450.97     2532.16    176.14 o 
   3   8   2      311.46      309.02     52.66 o 
   4   8   2        1.95        5.24      6.86 o 
  -6   9   2       37.39       26.40     24.62 o 
  -5   9   2       76.25       71.80     15.31 o 
  -4   9   2      172.95      154.96     30.98 o 
  -3   9   2      438.41      441.07     29.60 o 
  -2   9   2      388.61      359.57     79.59 o 
  -1   9   2       86.04       97.80     28.27 o 
   0   9   2        0.18        1.35      4.44 o 
   1   9   2      124.05      145.34     28.27 o 
   2   9   2       58.24       38.85     24.16 o 
   3   9   2      125.03      119.89     22.26 o 
   4   9   2       24.82       19.13     10.67 o 
  -5  10   2     1173.13     1244.33    123.16 o 
  -4  10   2      616.16      651.05     56.59 o 
  -3  10   2      212.80      219.82     32.07 o 
  -2  10   2      104.61      127.08     34.92 o 
  -1  10   2      268.13      253.52     57.50 o 
   0  10   2        3.78        1.91      4.54 o 
   1  10   2        8.21        9.18     10.49 o 
   2  10   2       76.49       51.53     64.90 o 
  -3  11   2        4.26        2.87      5.97 o 
  -2  11   2      228.25      202.52     67.83 o 
  -1  11   2       40.08       24.60     49.09 o 
   0  11   2       73.86       62.93     56.70 o 
  -1 -11   3       23.88       15.71     26.30 o 
   0 -11   3       53.71       71.45     24.92 o 
   1 -11   3       65.58       36.84     60.16 o 
   2 -11   3      257.16      276.10     48.22 o 
   3 -11   3       69.53       65.88     17.58 o 
   4 -11   3     1006.21     1067.66    106.90 o 
  -3 -10   3      241.07      247.93     56.70 o 
  -2 -10   3      605.79      624.91     67.40 o 
  -1 -10   3     2188.73     2206.13    183.35 o 
   1 -10   3     1334.29     1394.04    120.05 o 
   2 -10   3      760.73      757.36     74.09 o 
   3 -10   3      451.20      451.91     42.92 o 
   4 -10   3       70.02       72.48     13.68 o 
   5 -10   3       89.50       95.31     29.00 o 
  -4  -9   3      301.89      267.20     56.96 o 
  -3  -9   3      498.16      476.44     41.17 o 
  -2  -9   3      347.73      305.70     53.86 o 
  -1  -9   3      533.47      504.80     41.85 o 
   0  -9   3        7.96       14.16     16.56 o 
   1  -9   3        0.37        2.24      9.74 o 
   2  -9   3      335.33      294.88     52.01 o 
   3  -9   3       77.84       81.07     18.82 o 
   4  -9   3       92.85       88.77     20.02 o 
   5  -9   3      101.18       93.35     15.88 o 
   6  -9   3      239.37      236.72     36.20 o 
  -5  -8   3       12.15        5.70     15.32 o 
  -4  -8   3      189.74      192.67     30.97 o 
  -3  -8   3       72.61       79.39     37.55 o 
  -2  -8   3        0.09        3.49      6.82 o 
  -1  -8   3      255.82      173.43     56.22 o 
   0  -8   3       13.23        8.89      8.15 o 
   1  -8   3      668.05      614.69     62.24 o 
   2  -8   3       36.33       38.06     15.62 o 
   3  -8   3       41.64       41.88      8.14 o 
   4  -8   3        7.20       11.43     10.32 o 
   5  -8   3        4.06        9.48     24.68 o 
   6  -8   3       33.09       26.71     25.66 o 
   7  -8   3      427.99      473.18     93.54 o 
  -5  -7   3     1794.64     1884.94    163.23 o 
  -4  -7   3       35.61       26.12     10.04 o 
  -3  -7   3      691.41      693.03     51.42 o 
  -2  -7   3        3.80        6.62      4.42 o 
  -1  -7   3      430.78      418.38     55.51 o 
   0  -7   3      561.61      620.43     54.99 o 
   1  -7   3      640.10      556.07    126.01 o 
   2  -7   3      363.81      315.11     42.55 o 
   3  -7   3     2307.91     2143.04    127.65 o 
   4  -7   3     1826.75     1749.47    107.13 o 
   5  -7   3      632.81      601.79     37.30 o 
   6  -7   3      934.09      972.22     65.65 o 
   7  -7   3        5.99        5.32      8.73 o 
  -5  -6   3       27.01       22.77     12.33 o 
  -4  -6   3       33.62       29.55     22.25 o 
  -3  -6   3     1025.11     1041.30     38.96 o 
  -2  -6   3      373.49      372.40     36.08 o 
  -1  -6   3      245.97      244.07     34.20 o 
   0  -6   3     2899.69     3114.42    113.13 o 
   1  -6   3      700.60      679.64     34.92 o 
   2  -6   3     5525.01     5310.32    198.97 o 
   3  -6   3     3756.64     3568.55    179.55 o 
   4  -6   3     3517.47     3243.38    129.47 o 
   5  -6   3     4344.64     4456.78    283.07 o 
   6  -6   3     1388.82     1358.33     80.52 o 
   7  -6   3      724.81      668.83     77.14 o 
   8  -6   3      521.36      498.52     70.75 o 
  -6  -5   3       22.81       25.51     16.84 o 
  -5  -5   3       81.28       73.04     75.33 o 
  -4  -5   3        0.24        2.81      4.78 o 
  -3  -5   3      260.81      288.90     38.11 o 
  -2  -5   3        6.43       11.27      6.22 o 
  -1  -5   3     1539.90     1483.54     44.16 o 
   0  -5   3      300.98      301.91     38.44 o 
   1  -5   3     1233.24     1074.58     34.94 o 
   2  -5   3     3217.68     3145.07    113.04 o 
   3  -5   3      358.41      352.48     25.45 o 
   4  -5   3     1082.23     1103.70     46.97 o 
   5  -5   3        0.07       65.19     56.73 o 
   6  -5   3        5.28       10.68     11.33 o 
   7  -5   3      300.39      301.17     71.34 o 
   8  -5   3      550.80      536.05     57.07 o 
  -7  -4   3      207.62      189.95     41.74 o 
  -6  -4   3      815.29      809.39     34.43 o 
  -5  -4   3       15.20      117.92     34.98 o 
  -4  -4   3     4231.85     4239.37    217.60 o 
  -3  -4   3      191.00      168.44     19.37 o 
  -2  -4   3       49.64       45.42     19.20 o 
  -1  -4   3        0.45        1.83      3.42 o 
   0  -4   3     3227.25     3728.30     98.70 o 
   1  -4   3      700.06      652.85     20.10 o 
   2  -4   3       41.63       49.42      5.00 o 
   3  -4   3        0.17        0.89      3.41 o 
   4  -4   3       80.26       77.55     10.44 o 
   5  -4   3      130.41      174.74     17.14 o 
   6  -4   3        2.59        2.05      1.71 o 
   7  -4   3       38.48       26.25     23.96 o 
   8  -4   3       72.57       84.65     22.25 o 
  -8  -3   3        1.65       -0.11      9.90 o 
  -6  -3   3        3.39        3.10      3.86 o 
  -5  -3   3     4239.14     4264.48    218.24 o 
  -4  -3   3     1310.46     1231.72     93.09 o 
  -3  -3   3    12329.02    12561.09   1722.49 o 
  -2  -3   3      512.77      451.69     20.42 o 
  -1  -3   3    18554.44    18397.34    402.05 o 
   0  -3   3     3074.50     3103.92     38.09 o 
   1  -3   3    18220.81    18992.02    268.79 o 
   2  -3   3       71.75       77.00      4.71 o 
   3  -3   3     2138.68     2072.90     35.91 o 
   4  -3   3       41.64       45.48      3.71 o 
   5  -3   3      823.77      866.63     35.97 o 
   6  -3   3     1064.01     1056.86     54.07 o 
   7  -3   3      499.23      498.31     38.54 o 
   8  -3   3      317.56      314.69     62.02 o 
  -8  -2   3       31.06       24.65     27.47 o 
  -7  -2   3       38.36       45.89     33.06 o 
  -6  -2   3      605.85      653.92     61.96 o 
  -5  -2   3      116.64      116.39     28.41 o 
  -4  -2   3      308.69      269.84     23.09 o 
  -3  -2   3        2.06       17.52     31.04 o 
  -2  -2   3       54.22       54.37      8.55 o 
  -1  -2   3      177.73      178.75      9.06 o 
   0  -2   3      266.62      234.59     13.96 o 
   1  -2   3      410.70      349.32      8.02 o 
   2  -2   3     5666.32     5780.24     38.85 o 
   3  -2   3       53.17       49.04     10.30 o 
   4  -2   3     2628.37     2503.20     39.31 o 
   5  -2   3        4.86        5.48      2.63 o 
   6  -2   3       96.32       92.07     11.70 o 
   7  -2   3       86.73       90.15     15.49 o 
   8  -2   3       16.04       22.36     17.62 o 
  -8  -1   3      102.44       82.31     52.65 o 
  -7  -1   3        4.20        5.54      8.41 o 
  -6  -1   3      452.00      379.82     50.21 o 
  -5  -1   3        0.19      494.48    283.60 o 
  -4  -1   3       21.28       23.21      7.87 o 
  -3  -1   3     4584.75     5052.92    102.35 o 
  -2  -1   3      953.70      865.12     11.16 o 
  -1  -1   3     2506.12     2497.56     39.99 o 
   0  -1   3       43.90       49.52      4.15 o 
   1  -1   3      142.14      133.96      5.25 o 
   2  -1   3     3202.06     3310.07     24.08 o 
   3  -1   3     2647.32     2694.68     33.66 o 
   4  -1   3      359.86      367.74     17.38 o 
   5  -1   3      947.71     1016.28     52.97 o 
   6  -1   3       69.34       66.94     10.58 o 
   7  -1   3      968.61      911.41     46.54 o 
   8  -1   3       81.45      124.52     28.96 o 
  -8   0   3     4493.40     4309.72    271.25 o 
  -7   0   3      158.74      150.88     35.94 o 
  -6   0   3    15656.88    16843.07    559.58 o 
  -5   0   3      225.40      261.64     29.98 o 
  -4   0   3     1739.70     1809.54     46.96 o 
  -3   0   3     1236.79     1164.78     16.10 o 
  -2   0   3    14610.50    16506.22    111.82 o 
  -1   0   3     3869.90     4007.42     73.42 o 
   0   0   3     1982.27     2303.53     20.88 o 
   1   0   3      507.88      479.49      5.38 o 
   2   0   3     1422.03     1328.70     26.65 o 
   3   0   3      480.49      529.70     43.69 o 
   4   0   3       46.95       45.67      2.34 o 
   5   0   3       82.72       99.03     12.56 o 
   6   0   3        1.06        3.14     12.88 o 
   7   0   3       13.97        3.67      6.71 o 
   8   0   3       62.10       43.12     49.14 o 
  -7   1   3        5.39        3.07      4.97 o 
  -6   1   3      479.35      467.83     32.71 o 
  -5   1   3     1344.49     1284.55    114.63 o 
  -4   1   3      113.83      122.94      7.98 o 
  -3   1   3       75.00      146.64     13.89 o 
  -2   1   3      247.49      236.73      9.35 o 
  -1   1   3     3725.59     3736.83     35.12 o 
   0   1   3       19.51       20.65      1.69 o 
   1   1   3     4734.78     5088.18     47.64 o 
   2   1   3       13.84       17.09      1.60 o 
   3   1   3     1255.93     1232.33     22.37 o 
   4   1   3      126.03      123.85      8.44 o 
   5   1   3      598.88      681.57     60.39 o 
   6   1   3       46.69       51.59     32.85 o 
   7   1   3      159.52      140.87     54.84 o 
  -8   2   3        0.60        0.69      8.20 o 
  -7   2   3       26.18       20.45      6.34 o 
  -6   2   3      958.30     1030.50     60.54 o 
  -5   2   3        3.35        2.21      1.22 o 
  -4   2   3      128.40      116.69      6.79 o 
  -3   2   3       47.22       49.01      3.04 o 
  -2   2   3     1231.36     1174.03     10.65 o 
  -1   2   3     6995.08     7610.10     59.49 o 
   0   2   3    19867.89    25521.83    327.56 o 
   1   2   3     4741.11     4909.19     70.95 o 
   2   2   3     1287.73     1297.52     18.06 o 
   3   2   3     1418.90     1477.81     36.24 o 
   4   2   3     2720.95     2729.47     41.90 o 
   5   2   3        8.90       12.59      6.32 o 
   6   2   3     2530.18     2503.41    257.19 o 
   7   2   3      138.63      144.43     42.27 o 
   8   2   3     1128.90     1392.60    191.92 o 
  -7   3   3      544.56      567.26     31.20 o 
  -6   3   3       37.00       27.97     19.33 o 
  -5   3   3        0.67        6.69      5.89 o 
  -4   3   3       10.47       13.62      4.62 o 
  -3   3   3        0.50        2.24      1.35 o 
  -2   3   3     1428.31     1345.94     19.44 o 
  -1   3   3     2736.23     2902.50     40.14 o 
   0   3   3      309.02      322.08      7.26 o 
   1   3   3      111.03      109.04      4.61 o 
   2   3   3        2.12        2.08      1.65 o 
   3   3   3     1537.37     1517.65     36.89 o 
   4   3   3       82.49       73.68      9.32 o 
   5   3   3      268.48      505.37     44.52 o 
   6   3   3       93.98      107.11     22.68 o 
   7   3   3       20.43       18.63     19.33 o 
  -8   4   3       23.29       22.20     22.09 o 
  -7   4   3        4.42        1.86      5.08 o 
  -6   4   3      853.19      890.12     62.39 o 
  -5   4   3      221.57      200.88     29.15 o 
  -4   4   3     9841.69    10976.60   1290.24 o 
  -3   4   3      436.52      496.81     36.39 o 
  -2   4   3    10278.07    11577.82    240.59 o 
  -1   4   3      597.71      565.21     14.72 o 
   0   4   3     6189.39     7500.73    122.82 o 
   1   4   3       96.58       83.50     11.66 o 
   2   4   3       48.19       55.37     20.02 o 
   3   4   3       51.06       46.37     11.98 o 
   4   4   3     2521.74     2511.60    119.97 o 
   5   4   3      112.96       91.52     25.67 o 
   6   4   3      521.89      488.19     62.45 o 
   7   4   3       17.41       17.89     31.14 o 
  -8   5   3       81.62       95.40     24.38 o 
  -7   5   3      409.64      417.44     96.79 o 
  -6   5   3      168.68      163.68     21.59 o 
  -5   5   3     3610.37     3661.17    241.22 o 
  -4   5   3       97.31      107.60     11.83 o 
  -3   5   3     3106.37     3088.69     60.98 o 
  -2   5   3      400.44      402.59     24.59 o 
  -1   5   3     1531.21     1267.57     31.84 o 
   0   5   3      138.73      148.16     20.12 o 
   1   5   3    10790.27    10550.60   1439.02 o 
   2   5   3     2522.84     2512.37     57.07 o 
   3   5   3     5944.89     5986.08    276.73 o 
   4   5   3       20.62       17.05     11.27 o 
   5   5   3     1853.96     2053.33     97.43 o 
   6   5   3       30.18       23.80     32.53 o 
   7   5   3       17.87       20.39     28.16 o 
  -8   6   3       28.26       14.16     22.09 o 
  -7   6   3      125.47      125.49     20.88 o 
  -6   6   3      307.03      284.25     48.15 o 
  -5   6   3      334.20      342.44     44.33 o 
  -4   6   3       81.01       75.74     18.12 o 
  -3   6   3        0.05        3.63      4.93 o 
  -2   6   3      895.98      922.79     54.79 o 
  -1   6   3      314.74      298.96     32.18 o 
   0   6   3      322.18      371.73     39.19 o 
   1   6   3      125.04      124.71     19.91 o 
   2   6   3     1190.43     1148.48     62.75 o 
   3   6   3      102.95      103.02     25.88 o 
   4   6   3      123.46      123.00     22.68 o 
   5   6   3       31.38       25.02     17.57 o 
   6   6   3      558.11      582.32     68.09 o 
  -7   7   3      312.91      314.33     54.57 o 
  -6   7   3       66.64       65.67     13.94 o 
  -5   7   3        5.10        6.99     10.53 o 
  -4   7   3      300.14      298.71     39.65 o 
  -3   7   3     1768.10     1770.29     87.19 o 
  -2   7   3     2496.57     2060.93    294.46 o 
  -1   7   3     2677.33     2419.32    121.73 o 
   0   7   3       85.43       87.07     32.35 o 
   1   7   3       11.29       19.92      8.77 o 
   2   7   3      131.21      133.92     26.52 o 
   3   7   3      403.26      384.23     41.14 o 
   4   7   3        2.63        2.22      3.67 o 
  -7   8   3      464.39      500.20     51.49 o 
  -6   8   3      221.26      231.87     33.71 o 
  -5   8   3       20.06       21.47     15.71 o 
  -4   8   3      748.31      761.99     50.59 o 
  -3   8   3      300.48      422.96     89.92 o 
  -2   8   3     2707.61     2720.78    253.04 o 
  -1   8   3      791.98      737.07     51.44 o 
   0   8   3      712.99      693.07     51.71 o 
   1   8   3       44.25       57.83     21.63 o 
   2   8   3       28.19       43.05     18.12 o 
   3   8   3       14.44       11.37      7.42 o 
   4   8   3       19.65        8.04     15.71 o 
   5   8   3        2.02       11.02     19.86 o 
  -6   9   3      390.01      393.95     58.53 o 
  -5   9   3      402.45      476.43     45.42 o 
  -4   9   3      387.97      425.43     29.40 o 
  -3   9   3      432.75      477.19     41.60 o 
  -2   9   3        0.15       -4.47     15.28 o 
  -1   9   3      325.42      327.30     51.22 o 
   0   9   3       10.22       16.64      9.37 o 
   1   9   3       72.67       76.01     14.77 o 
   2   9   3       45.60       47.29     20.66 o 
   3   9   3      839.41      814.80     57.82 o 
   4   9   3      228.34      202.01     42.78 o 
  -5  10   3      133.09      150.56     37.95 o 
  -4  10   3       21.28       25.02     20.01 o 
  -3  10   3       19.71       16.91     13.33 o 
  -2  10   3      106.64       83.69     81.29 o 
  -1  10   3      313.02      300.00     65.16 o 
   0  10   3      452.49      480.73     34.67 o 
   1  10   3      327.29      321.51     45.78 o 
   2  10   3      708.38      678.27     69.39 o 
  -3  11   3       66.33       51.04     33.79 o 
  -2  11   3       61.18       36.04     55.31 o 
  -1  11   3       65.70       40.99     63.14 o 
   0  11   3       44.32       48.93     65.06 o 
  -1 -11   4       13.15        7.99     19.80 o 
   0 -11   4      365.89      433.30     91.36 o 
   1 -11   4      145.00      158.92     41.85 o 
   2 -11   4      817.14      918.80     68.91 o 
   3 -11   4      185.26      221.97     35.20 o 
   4 -11   4      315.45      377.43     55.20 o 
  -3 -10   4     1369.92     1405.37    193.63 o 
  -2 -10   4     1343.22     1424.43    135.22 o 
  -1 -10   4     1057.65     1118.21    103.60 o 
   1 -10   4      101.51       87.68     28.43 o 
   2 -10   4      107.23      102.14     16.59 o 
   3 -10   4       71.82       83.21     12.31 o 
   4 -10   4      328.94      350.92     50.00 o 
   5 -10   4      205.47      241.47     42.51 o 
  -4  -9   4      220.09      229.67     50.58 o 
  -3  -9   4      286.03      302.82     60.32 o 
  -2  -9   4       78.76       63.99     70.06 o 
  -1  -9   4       19.22       12.94     12.67 o 
   0  -9   4      375.40      393.16     35.78 o 
   1  -9   4        3.69        4.53     10.17 o 
   2  -9   4      187.51      166.78     29.89 o 
   3  -9   4      109.56      103.72     18.58 o 
   4  -9   4     1085.42     1073.54     66.53 o 
   5  -9   4      260.05      237.73     33.62 o 
   6  -9   4      503.99      534.54     56.81 o 
  -5  -8   4        2.50       19.22     51.37 o 
  -4  -8   4       18.19       10.58     11.00 o 
  -3  -8   4       91.69       76.97     36.51 o 
  -2  -8   4       77.65       69.14     31.38 o 
  -1  -8   4      104.16       83.48     54.52 o 
   0  -8   4      220.62      224.98     44.77 o 
   1  -8   4      106.57      113.18     57.44 o 
   2  -8   4       77.61       78.10     20.41 o 
   3  -8   4        3.78        5.12      4.01 o 
   4  -8   4       16.90        9.94     11.27 o 
   5  -8   4      727.50      769.81     57.98 o 
   6  -8   4       41.87       27.82     25.70 o 
   7  -8   4       90.99       89.44     31.52 o 
  -5  -7   4        4.47        5.55      8.62 o 
  -4  -7   4       45.16       45.52     23.98 o 
  -3  -7   4        1.41        2.95      5.42 o 
  -2  -7   4        3.22        6.07      5.43 o 
  -1  -7   4      753.85      667.55     54.99 o 
   0  -7   4      423.58      416.32     47.38 o 
   1  -7   4     1022.28      985.97     81.61 o 
   2  -7   4     2087.84     1930.78    244.15 o 
   3  -7   4        7.82        8.85      4.28 o 
   4  -7   4      150.40      152.36     22.82 o 
   5  -7   4      116.33      109.05     16.93 o 
   6  -7   4      731.94      743.59     50.01 o 
   7  -7   4      320.55      326.24     72.19 o 
  -6  -6   4       15.17        7.35      7.67 o 
  -5  -6   4      370.54      387.94     71.02 o 
  -4  -6   4      143.61      156.99     52.43 o 
  -3  -6   4        1.46        1.80      4.01 o 
  -2  -6   4     2955.44     2876.64    156.43 o 
  -1  -6   4     2689.60     2536.48    182.59 o 
   0  -6   4     3876.41     4316.64    120.85 o 
   1  -6   4     6569.10     6413.47    162.64 o 
   2  -6   4     4891.40     4015.21    291.86 o 
   3  -6   4     4462.72     4220.94    159.33 o 
   4  -6   4     3957.03     3954.94    149.52 o 
   5  -6   4     1628.32     1600.49    105.96 o 
   6  -6   4      930.02      872.56     33.99 o 
   7  -6   4      425.52      496.18     61.60 o 
   8  -6   4       76.37       74.53     14.91 o 
  -6  -5   4       42.67       32.85     13.32 o 
  -5  -5   4     1073.36     1152.07     96.31 o 
  -4  -5   4      703.14      651.39     58.58 o 
  -3  -5   4     1225.79     1185.85     71.50 o 
  -2  -5   4     1878.20     1703.96     44.15 o 
  -1  -5   4      169.78      127.35     14.81 o 
   0  -5   4      646.90      632.25     35.62 o 
   1  -5   4      589.46      579.06     22.70 o 
   2  -5   4       10.71       14.94      5.01 o 
   3  -5   4      331.60      362.85     30.26 o 
   4  -5   4       27.25       26.26      8.57 o 
   5  -5   4      728.14      736.38     47.28 o 
   6  -5   4      872.15      865.82     54.47 o 
   7  -5   4      587.21      577.84     53.29 o 
   8  -5   4      340.28      361.75     77.73 o 
  -7  -4   4      101.54       88.32     20.34 o 
  -6  -4   4      496.43      489.10     44.22 o 
  -5  -4   4      226.67      243.77     36.66 o 
  -4  -4   4      431.41      402.69     75.38 o 
  -3  -4   4      224.05      221.42     24.54 o 
  -2  -4   4     2264.95     2334.19     70.60 o 
  -1  -4   4      940.65      921.44     30.93 o 
   0  -4   4        1.21        4.27      3.20 o 
   1  -4   4      304.62      283.32     12.88 o 
   2  -4   4       26.53       23.79      5.47 o 
   3  -4   4       91.17       72.84      6.45 o 
   4  -4   4      847.17      832.58     18.88 o 
   5  -4   4        1.29        4.81      2.37 o 
   6  -4   4       95.17       89.08     12.58 o 
   7  -4   4      121.38      127.61     19.06 o 
   8  -4   4       23.42       19.27     28.32 o 
  -6  -3   4        1.68        3.24      5.88 o 
  -5  -3   4     4882.26     4874.00    117.48 o 
  -4  -3   4       42.91       53.57     12.47 o 
  -3  -3   4     6246.88     5704.58    143.24 o 
  -2  -3   4     1538.71     1351.77     33.67 o 
  -1  -3   4    15856.54    16209.39    212.56 o 
   0  -3   4      430.61      439.93     13.77 o 
   1  -3   4        1.33        2.73      1.45 o 
   2  -3   4       81.63       65.25      4.08 o 
   3  -3   4        1.60        2.90      1.45 o 
   4  -3   4     1371.41     1454.98     25.52 o 
   5  -3   4     1390.06     1151.39    130.26 o 
   6  -3   4      234.40      231.48     24.77 o 
   7  -3   4      610.99      581.89     58.93 o 
   8  -3   4      215.52      201.51     44.24 o 
  -8  -2   4      106.23       83.90     48.02 o 
  -7  -2   4       21.59       30.56     24.60 o 
  -6  -2   4       47.08       60.38     18.63 o 
  -5  -2   4       25.32       26.59     15.72 o 
  -4  -2   4       35.16       31.42     14.19 o 
  -3  -2   4      225.34      254.05     45.65 o 
  -2  -2   4      849.37      817.28     18.90 o 
  -1  -2   4       50.33       42.30      4.39 o 
   0  -2   4     5747.70     6816.37    146.14 o 
   1  -2   4      301.91      287.98     11.67 o 
   2  -2   4     3457.97     3311.58     33.36 o 
   3  -2   4      749.02      915.14     64.36 o 
   4  -2   4       78.75       78.75      6.33 o 
   5  -2   4       93.29       95.45     13.23 o 
   6  -2   4      196.34      210.14     29.57 o 
   7  -2   4        0.14        2.77      3.94 o 
   8  -2   4      141.96      134.80     23.16 o 
  -8  -1   4        7.47       11.98     15.28 o 
  -7  -1   4      144.51      124.68     21.72 o 
  -6  -1   4      492.76      486.50     34.52 o 
  -5  -1   4     2270.39     2561.16    132.04 o 
  -4  -1   4       24.91       21.96      6.94 o 
  -3  -1   4       34.64       42.57     11.96 o 
  -2  -1   4      897.92      842.21     10.38 o 
  -1  -1   4        8.83       12.00      3.36 o 
   0  -1   4      166.97      180.53      9.48 o 
   1  -1   4     3207.90     3303.50     34.98 o 
   2  -1   4      146.74      141.56      5.66 o 
   3  -1   4     3152.67     3214.33     72.24 o 
   4  -1   4        3.87        2.24      1.06 o 
   5  -1   4      246.93      342.57     29.10 o 
   6  -1   4      124.75      114.41     18.34 o 
   7  -1   4      504.79      486.56     29.02 o 
   8  -1   4      523.24      567.41     55.85 o 
  -7   0   4      214.63      185.89     30.51 o 
  -6   0   4       71.66      281.58    151.09 o 
  -5   0   4      121.78      133.40     19.54 o 
  -4   0   4     7623.37     8283.74    162.27 o 
  -3   0   4     1647.16     1537.15     20.35 o 
  -2   0   4     8000.63     8682.98    103.20 o 
  -1   0   4      183.56      167.96      7.97 o 
   0   0   4      679.65      728.86      6.38 o 
   1   0   4       62.44       56.05      2.59 o 
   2   0   4     1089.59     1051.34     29.01 o 
   3   0   4        1.44       13.95      9.85 o 
   4   0   4      663.29      681.51     41.38 o 
   5   0   4       38.51       42.10     21.90 o 
   6   0   4      433.99      458.11     49.03 o 
   7   0   4      124.47      138.74     29.33 o 
   8   0   4      246.63      269.17     61.49 o 
  -7   1   4      503.82      402.43     19.76 o 
  -6   1   4      764.33      755.55     51.07 o 
  -5   1   4      103.39      115.67     15.15 o 
  -4   1   4       43.84       47.10      4.86 o 
  -3   1   4      116.25      114.73      5.03 o 
  -2   1   4       26.03       25.82      1.81 o 
  -1   1   4     5231.47     5581.31     77.15 o 
   0   1   4       67.25       71.33      4.05 o 
   1   1   4     2227.76     1948.16    133.21 o 
   2   1   4      726.12      711.83      9.94 o 
   3   1   4      484.29      436.29     15.07 o 
   4   1   4       25.97       22.26      2.92 o 
   5   1   4      153.74      206.30     41.26 o 
   6   1   4       25.48       30.29     23.21 o 
   7   1   4       73.04       61.33     19.49 o 
   8   1   4      200.72      249.95     60.11 o 
  -8   2   4       80.94      126.28     26.73 o 
  -7   2   4      122.70      132.17     22.58 o 
  -6   2   4       95.45       92.96     14.32 o 
  -5   2   4      549.62      552.82     34.53 o 
  -4   2   4     3260.89     3171.34     81.88 o 
  -3   2   4      412.05      432.62     13.38 o 
  -2   2   4     1199.66     1181.05     12.78 o 
  -1   2   4     2136.08     2154.77     20.25 o 
   0   2   4     2374.83     2742.06     25.73 o 
   1   2   4     1720.75     1671.98     20.51 o 
   2   2   4     4968.70     4700.13    106.41 o 
   3   2   4      221.41      403.90     58.62 o 
   4   2   4     5390.66     5160.12     72.82 o 
   5   2   4     1535.00     1411.72     73.74 o 
   6   2   4     3322.32     3493.85    275.93 o 
   7   2   4      434.96      449.65     58.30 o 
   8   2   4      637.49      813.26    116.32 o 
  -8   3   4       77.22       84.81     19.80 o 
  -7   3   4      104.68      103.45     13.81 o 
  -6   3   4       11.91       12.08      9.07 o 
  -5   3   4      941.25      869.92     45.32 o 
  -4   3   4       20.21       17.82      1.81 o 
  -3   3   4      374.80      384.97     23.43 o 
  -2   3   4     2041.89     2055.19     37.34 o 
  -1   3   4        9.28        9.43      2.11 o 
   0   3   4       38.42       39.68      3.32 o 
   1   3   4     7099.30     7568.67     94.08 o 
   2   3   4       76.92       69.71      7.64 o 
   3   3   4      890.46      841.24     30.01 o 
   4   3   4       61.69       56.84     11.02 o 
   5   3   4       69.89       59.85     11.58 o 
   6   3   4       20.37       13.84     11.66 o 
   7   3   4       95.10       54.62     69.37 o 
  -8   4   4      349.70      339.71     75.01 o 
  -7   4   4      189.43      182.16     23.91 o 
  -6   4   4     3744.41     3855.60    252.03 o 
  -5   4   4     1156.10     1142.81     63.00 o 
  -4   4   4     1823.61     1864.27     40.83 o 
  -3   4   4       29.12       44.44     12.14 o 
  -2   4   4       32.11       29.50      3.41 o 
  -1   4   4      310.90      301.72      9.57 o 
   0   4   4     2386.22     2574.66     50.84 o 
   1   4   4      804.06      782.19     27.99 o 
   2   4   4     7552.47     8097.05    203.67 o 
   3   4   4       56.17       61.17     35.83 o 
   4   4   4      894.47      814.26     44.46 o 
   5   4   4       71.23       90.41     18.84 o 
   6   4   4       65.81       51.48     48.55 o 
   7   4   4        1.30        2.34      6.50 o 
  -8   5   4      107.23      101.21     32.42 o 
  -7   5   4      623.28      663.25     44.59 o 
  -6   5   4      247.36      259.11     28.49 o 
  -5   5   4      157.43      182.45     42.47 o 
  -4   5   4      465.54      434.92     35.71 o 
  -3   5   4     4816.72     4654.41    120.93 o 
  -2   5   4     2668.57     2525.19     54.37 o 
  -1   5   4    15436.83    15813.44   1760.41 o 
   0   5   4      206.37      215.99     39.29 o 
   1   5   4     2759.55     2541.46     74.13 o 
   2   5   4     1195.29     1165.18     88.82 o 
   3   5   4     2012.71     2100.49    108.87 o 
   4   5   4        4.23        5.18      7.24 o 
   5   5   4       13.27       33.11     30.55 o 
   6   5   4       72.77       68.04     65.91 o 
   7   5   4      181.89      195.44     66.92 o 
  -8   6   4      109.43      117.18     38.76 o 
  -7   6   4       14.30       10.66      8.68 o 
  -6   6   4      148.86      188.40     34.60 o 
  -5   6   4      363.74      354.34     43.44 o 
  -4   6   4      533.00      540.42     52.00 o 
  -3   6   4      394.81      589.80    133.23 o 
  -2   6   4      254.06      238.66     26.90 o 
  -1   6   4        0.02        1.48      2.58 o 
   0   6   4      121.12      115.20     18.12 o 
   1   6   4      169.18      154.86     18.11 o 
   2   6   4      168.86      146.59     22.75 o 
   3   6   4       18.52       14.05     10.33 o 
   4   6   4      131.63      111.46     17.41 o 
   5   6   4       36.31       76.02     70.01 o 
   6   6   4       87.09      110.89     66.17 o 
  -7   7   4      148.79      123.10     26.80 o 
  -6   7   4      246.23      274.19     46.45 o 
  -5   7   4     1625.66     1675.86     94.42 o 
  -4   7   4      901.34      899.20     66.05 o 
  -3   7   4     2270.96     2238.27    108.50 o 
  -2   7   4       13.52        8.11      3.73 o 
  -1   7   4       33.84       33.16     16.54 o 
   0   7   4        4.01        6.70      4.36 o 
   1   7   4      461.72      446.34     41.63 o 
   2   7   4       36.04       32.47     13.59 o 
   3   7   4       64.06       68.98     39.73 o 
   4   7   4        6.85        7.50      5.46 o 
   5   7   4      457.15      586.95     64.58 o 
  -7   8   4        3.08        2.66      9.21 o 
  -6   8   4      539.36      545.85     40.93 o 
  -5   8   4      103.50      113.61     26.64 o 
  -4   8   4      555.88      552.78     30.41 o 
  -3   8   4      321.18      331.28     37.57 o 
  -2   8   4      249.97      158.31     45.57 o 
  -1   8   4       28.80       35.97     15.63 o 
   0   8   4        0.56        6.93      4.21 o 
   1   8   4      102.03      119.70     17.19 o 
   2   8   4      127.48      133.01     27.80 o 
   3   8   4      227.44      210.27     45.24 o 
   4   8   4      218.05      205.55     41.74 o 
  -6   9   4      312.23      332.87     49.73 o 
  -5   9   4      204.72      209.32     32.84 o 
  -4   9   4      102.85      113.85     28.10 o 
  -3   9   4      148.12      148.27     22.10 o 
  -2   9   4       35.23       51.00     35.46 o 
  -1   9   4      272.39      258.41     41.41 o 
   0   9   4       15.81       15.78     13.32 o 
   1   9   4     1406.90     1399.15     82.98 o 
   2   9   4      333.60      321.24     69.79 o 
   3   9   4     1175.55     1153.65     80.94 o 
  -5  10   4      106.12      107.90     26.92 o 
  -4  10   4      291.71      320.05     52.37 o 
  -3  10   4       91.24      110.33     16.73 o 
  -2  10   4      499.16      472.86     65.48 o 
  -1  10   4      226.25      196.91     30.32 o 
   0  10   4      318.39      327.70     47.65 o 
   1  10   4       19.43       11.42      9.25 o 
   2  10   4       45.86       25.61     38.28 o 
  -3  11   4       60.30       68.70     16.28 o 
  -2  11   4      131.21      120.80     43.39 o 
  -1  11   4      294.93      287.80     62.98 o 
   0  11   4      207.29      245.16     56.75 o 
  -1 -11   5      143.77      172.38     59.09 o 
   0 -11   5      753.92      827.42    117.92 o 
   1 -11   5      101.11       89.71     19.64 o 
   2 -11   5      271.70      274.21     46.34 o 
   3 -11   5       56.93       54.42     13.79 o 
  -3 -10   5      551.03      600.26     88.91 o 
  -2 -10   5       71.93       58.03     54.09 o 
  -1 -10   5       71.32       39.40     40.30 o 
   0 -10   5      188.35      189.15     44.19 o 
   1 -10   5      133.21      131.92     37.69 o 
   2 -10   5      102.58      106.60     14.77 o 
   3 -10   5      227.68      246.55     37.94 o 
   4 -10   5        0.74        4.17      6.42 o 
   5 -10   5      609.49      622.63     62.83 o 
  -4  -9   5       25.78       12.09     23.80 o 
  -3  -9   5       20.13       19.17     25.82 o 
  -2  -9   5      552.75      478.72     58.24 o 
  -1  -9   5       62.33       52.07     46.21 o 
   0  -9   5       25.99       28.54     22.95 o 
   1  -9   5      216.69      184.74     41.10 o 
   2  -9   5     1525.32     1522.55     67.24 o 
   3  -9   5      222.88      226.27     29.91 o 
   4  -9   5      475.06      530.00     39.29 o 
   5  -9   5      152.00      159.83     45.40 o 
   6  -9   5      417.61      467.96     56.62 o 
  -4  -8   5      292.37      280.86     43.38 o 
  -3  -8   5      142.45      101.75     32.87 o 
  -2  -8   5      210.45      182.66     52.28 o 
  -1  -8   5        0.19        2.82      8.15 o 
   0  -8   5       22.01       27.04     28.16 o 
   1  -8   5       42.91       55.85     36.73 o 
   2  -8   5       55.03       63.55     29.64 o 
   3  -8   5     1422.39     1369.69     76.79 o 
   4  -8   5       23.84       22.07     14.03 o 
   5  -8   5      184.76      191.53     38.95 o 
   6  -8   5       51.82       48.68     10.59 o 
   7  -8   5       25.19       19.59     19.49 o 
  -6  -7   5       60.50       43.76     64.58 o 
  -5  -7   5        0.79        1.78      6.84 o 
  -4  -7   5       35.61       30.79     17.16 o 
  -3  -7   5      255.38      268.70     34.05 o 
  -2  -7   5      629.26      474.79     51.77 o 
  -1  -7   5      102.03       91.09     27.26 o 
   0  -7   5      805.74      923.78     72.67 o 
   1  -7   5       84.64       77.14     25.34 o 
   2  -7   5       95.79      112.30     23.65 o 
   3  -7   5        8.21       10.02      5.70 o 
   4  -7   5      863.06      769.65     68.98 o 
   5  -7   5     1242.44     1276.54    124.04 o 
   6  -7   5     1132.91     1232.91     71.75 o 
   7  -7   5      485.06      470.84     48.45 o 
  -6  -6   5       57.00       32.37     33.38 o 
  -5  -6   5       98.42       73.95     73.63 o 
  -4  -6   5     2480.45     2576.72    239.84 o 
  -3  -6   5     1803.47     1977.84     96.00 o 
  -2  -6   5     6132.24     6040.92    301.08 o 
  -1  -6   5     4736.68     4500.63    450.98 o 
   0  -6   5    11135.21    12616.27   2098.96 o 
   1  -6   5     4902.25     4601.83    123.46 o 
   2  -6   5     5467.04     5378.45    299.33 o 
   3  -6   5     2190.02     1908.67    109.09 o 
   4  -6   5      746.71      737.57     48.56 o 
   5  -6   5       44.22       65.27     22.97 o 
   6  -6   5      229.25      251.38     40.41 o 
   7  -6   5       92.70       95.78     38.07 o 
   8  -6   5       23.85       21.03     29.92 o 
  -6  -5   5       80.08       63.45     21.41 o 
  -5  -5   5      294.53      338.22     53.50 o 
  -4  -5   5        9.97        7.12      6.47 o 
  -3  -5   5      702.89      612.21     71.63 o 
  -2  -5   5       15.16        7.51     10.30 o 
  -1  -5   5     2007.32     1956.01     99.93 o 
   0  -5   5       66.15       95.24     17.52 o 
   1  -5   5      164.81      128.40     13.30 o 
   2  -5   5      679.78      603.73     30.13 o 
   3  -5   5     3195.74     3057.78     49.91 o 
   4  -5   5     3208.19     3168.92    129.18 o 
   5  -5   5      878.57      878.61     56.59 o 
   6  -5   5     1012.54      957.89     55.64 o 
   7  -5   5      123.84      124.90     33.11 o 
   8  -5   5       43.31       25.71     28.64 o 
  -7  -4   5       26.95       26.14     29.55 o 
  -6  -4   5        8.33        5.07      6.01 o 
  -5  -4   5        1.27       60.64     25.87 o 
  -4  -4   5      309.83      288.37     41.38 o 
  -3  -4   5        0.10        0.36      3.66 o 
  -2  -4   5      483.11      530.83     25.36 o 
  -1  -4   5      898.23      933.74     39.13 o 
   0  -4   5     2607.59     2809.76    147.47 o 
   1  -4   5     1034.25      805.99    142.96 o 
   2  -4   5     1179.20     1052.70     27.10 o 
   3  -4   5       26.32       38.92     16.17 o 
   4  -4   5      116.29      106.10     12.19 o 
   5  -4   5        7.54       13.48      6.81 o 
   6  -4   5        0.13        0.87      1.85 o 
   7  -4   5       36.76       46.16     35.51 o 
   8  -4   5        1.05        4.10     10.97 o 
  -6  -3   5      356.01      330.87     37.29 o 
  -5  -3   5     1768.10     1730.62    144.62 o 
  -4  -3   5     1773.57     1776.82    130.85 o 
  -3  -3   5     3725.40     3601.00    101.66 o 
  -2  -3   5        5.85        8.19      4.42 o 
  -1  -3   5     1203.92     1130.94     22.14 o 
   0  -3   5      242.13      242.33      9.10 o 
   1  -3   5     3183.24     3328.92     97.69 o 
   2  -3   5     2573.48     2728.12     32.74 o 
   3  -3   5     7575.15     8341.81    135.99 o 
   4  -3   5     1214.46     1155.77     29.85 o 
   5  -3   5       92.20      132.76     11.90 o 
   6  -3   5       51.31       47.98     22.42 o 
   7  -3   5      126.05      101.78     13.03 o 
   8  -3   5      160.16      144.59     37.59 o 
  -8  -2   5       39.27       38.81     35.30 o 
  -7  -2   5        3.61        3.35     11.71 o 
  -6  -2   5       15.65       21.44     12.14 o 
  -5  -2   5      152.06      167.73     24.88 o 
  -4  -2   5     1444.16     1441.35     41.11 o 
  -3  -2   5       14.96        3.91      4.29 o 
  -2  -2   5     3902.24     3662.30     66.20 o 
  -1  -2   5     3097.75     2967.03     34.32 o 
   0  -2   5     1644.30     1872.46     80.87 o 
   1  -2   5      346.62      315.63     12.53 o 
   2  -2   5      535.04      469.49      7.00 o 
   3  -2   5      581.16      617.48     12.22 o 
   4  -2   5      192.33      179.19      9.96 o 
   5  -2   5        8.38       10.52      3.32 o 
   6  -2   5      322.10      322.23     43.90 o 
   7  -2   5       34.70       29.78     16.52 o 
   8  -2   5       87.52       75.07     66.60 o 
  -7  -1   5      236.87      203.67     27.17 o 
  -6  -1   5      429.72      410.31     35.35 o 
  -5  -1   5       25.38       80.59     56.86 o 
  -4  -1   5       28.64       32.67      8.16 o 
  -3  -1   5      460.01      391.62      8.96 o 
  -2  -1   5       13.21       15.33      2.03 o 
  -1  -1   5     6839.23     7040.70    177.23 o 
   0  -1   5      114.57      115.47      5.33 o 
   1  -1   5       54.25       48.30      2.54 o 
   2  -1   5       90.76       86.08      2.51 o 
   3  -1   5      119.36      120.80      3.18 o 
   4  -1   5        7.64       13.68      6.86 o 
   5  -1   5      776.41      780.52     46.72 o 
   6  -1   5     1563.63     1511.13    111.20 o 
   7  -1   5     1240.57     1292.33     85.41 o 
   8  -1   5      683.39      783.56     89.39 o 
  -7   0   5      100.07      100.58     12.93 o 
  -6   0   5     5267.84     5234.38     87.02 o 
  -5   0   5      217.42      317.83     50.36 o 
  -4   0   5     4997.82     4983.01    167.45 o 
  -3   0   5      237.84      235.72      7.46 o 
  -2   0   5     2222.01     2235.42     21.70 o 
  -1   0   5       24.86       23.78      2.82 o 
   0   0   5      570.71      607.85      6.09 o 
   1   0   5      201.66      181.14      6.94 o 
   2   0   5      857.26      797.96     11.49 o 
   3   0   5       12.37       23.13     13.63 o 
   4   0   5        5.11        5.77      5.00 o 
   5   0   5      486.49      433.82     36.04 o 
   6   0   5      212.97      275.67     48.50 o 
   7   0   5      155.59      133.41     54.78 o 
   8   0   5        4.58        6.97     12.03 o 
  -7   1   5        1.95        5.64      7.13 o 
  -6   1   5       83.73       77.80     13.61 o 
  -5   1   5       71.02      205.25     30.63 o 
  -4   1   5       40.32       40.10      5.29 o 
  -3   1   5     1706.45     1420.35     20.70 o 
  -2   1   5     1830.12     1874.22     42.26 o 
  -1   1   5     3521.62     3432.86     29.71 o 
   0   1   5       23.37       24.65      2.63 o 
   1   1   5      544.60      555.38      8.36 o 
   2   1   5      444.92      430.13      6.88 o 
   3   1   5      578.44      604.05     15.00 o 
   4   1   5        6.81       26.35     13.63 o 
   5   1   5      397.08      387.94     74.80 o 
   6   1   5      847.89      853.35     85.61 o 
   7   1   5      610.84      607.98     63.73 o 
   8   1   5      167.86      194.27     65.48 o 
  -8   2   5      378.18      392.74     81.13 o 
  -7   2   5       22.25       17.43     14.22 o 
  -6   2   5      681.62      740.69     59.55 o 
  -5   2   5      168.01      179.43     20.73 o 
  -4   2   5      105.68      108.03     11.04 o 
  -3   2   5      115.52      141.22     11.48 o 
  -2   2   5     3709.13     3720.48     41.47 o 
  -1   2   5      174.28      161.24      7.92 o 
   0   2   5    32437.96    42199.74    334.85 o 
   1   2   5      838.99      804.44     11.68 o 
   2   2   5    22609.28    24071.93   1514.81 o 
   3   2   5     4878.65     5084.15    109.96 o 
   4   2   5    12839.90    13481.21   2085.90 o 
   5   2   5      341.50      346.42     65.83 o 
   7   2   5      111.54      104.61     18.58 o 
   8   2   5       55.20       25.23     52.01 o 
  -8   3   5       27.02       13.84     17.25 o 
  -7   3   5        1.44        1.44      3.27 o 
  -6   3   5      150.63      141.98     20.52 o 
  -5   3   5      734.32      655.33     29.33 o 
  -4   3   5       39.01       36.47      2.05 o 
  -3   3   5     1794.50     1874.49    134.64 o 
  -2   3   5     1199.57     1189.63     18.59 o 
  -1   3   5    12900.70    14751.26    191.57 o 
   0   3   5       31.05       34.70      3.17 o 
   1   3   5      497.45      443.84     12.71 o 
   2   3   5      230.07      225.68     17.36 o 
   3   3   5      334.67      335.81     22.44 o 
   4   3   5       11.90       11.37      6.08 o 
   5   3   5      319.45      263.46     34.00 o 
   6   3   5        4.01        5.64      9.21 o 
   7   3   5      449.22      460.83     52.65 o 
  -8   4   5     1324.45     1376.79    139.22 o 
  -7   4   5       71.91       66.98     11.31 o 
  -6   4   5      507.30      503.98     60.12 o 
  -5   4   5      542.51      511.74     47.68 o 
  -4   4   5        0.30        1.60      3.83 o 
  -3   4   5      128.13      140.16     40.27 o 
  -2   4   5      175.89      181.68     12.91 o 
  -1   4   5     2031.92     2026.41     36.13 o 
   0   4   5     6127.62     7453.06    158.88 o 
   1   4   5     2508.30     2531.29     79.62 o 
   2   4   5     1488.00     1497.95     44.48 o 
   3   4   5        4.22        3.73      4.58 o 
   4   4   5        1.39        2.44      3.19 o 
   5   4   5        1.44       51.92     33.41 o 
   6   4   5        1.86        3.14     15.44 o 
   7   4   5       16.56       12.83     23.69 o 
  -8   5   5      112.34      159.34     38.86 o 
  -7   5   5      864.30      865.19     55.34 o 
  -6   5   5       15.01       22.40     12.75 o 
  -5   5   5     4204.79     4268.72    195.94 o 
  -4   5   5       11.89       13.28      8.22 o 
  -3   5   5     2988.61     2884.45     60.79 o 
  -2   5   5       71.92       76.97      7.13 o 
  -1   5   5     1567.40     1394.17     32.70 o 
   0   5   5       11.75       14.02      7.27 o 
   1   5   5     4448.79     4373.14     88.29 o 
   2   5   5      123.84      121.73     20.61 o 
   3   5   5      163.24      175.15     36.41 o 
   4   5   5      297.92      295.79     42.81 o 
   5   5   5       99.20      280.83     65.06 o 
   6   5   5       47.87       48.93     54.78 o 
  -8   6   5       23.04       15.81     18.90 o 
  -7   6   5       22.64       17.88     13.12 o 
  -6   6   5      560.50      610.38     35.51 o 
  -5   6   5       42.64       54.36     13.43 o 
  -4   6   5       89.58       82.41     12.01 o 
  -3   6   5       58.35       59.89     19.27 o 
  -2   6   5      342.95      303.41     34.75 o 
  -1   6   5       25.99       32.42      9.37 o 
   0   6   5       78.47       80.69     14.72 o 
   1   6   5      473.38      439.68     32.53 o 
   2   6   5      215.25      187.76     27.08 o 
   3   6   5       45.48       40.93     25.39 o 
   4   6   5      375.45      367.57     57.08 o 
   5   6   5        0.36        7.29      6.34 o 
   6   6   5     1738.43     1786.51    240.26 o 
  -7   7   5      752.89      741.69     52.74 o 
  -6   7   5     1120.45     1157.54     68.32 o 
  -5   7   5     1861.92     1984.96    140.52 o 
  -4   7   5      466.69      474.36     54.98 o 
  -3   7   5       38.65       23.99     12.18 o 
  -2   7   5      407.40      382.03     33.48 o 
  -1   7   5      100.00       93.36     29.97 o 
   0   7   5       14.65       26.35     12.46 o 
   1   7   5      302.45      251.41     20.48 o 
   2   7   5      104.18      107.59     18.19 o 
   3   7   5     1997.30     1933.90     69.48 o 
   4   7   5        6.08        3.06      4.87 o 
   5   7   5      364.00      431.01     53.82 o 
  -7   8   5       68.91       72.82     24.30 o 
  -6   8   5      109.47      110.26     17.43 o 
  -5   8   5      382.21      440.04     39.41 o 
  -4   8   5      410.46      378.58     58.60 o 
  -3   8   5        6.08        5.64      8.25 o 
  -2   8   5      129.77      148.86     23.66 o 
  -1   8   5      332.26      335.94     39.76 o 
   0   8   5      244.90      300.23     39.47 o 
   1   8   5       35.49       24.61     14.68 o 
   2   8   5     1619.14     1599.18    100.67 o 
   3   8   5      103.22       87.44     14.60 o 
   4   8   5      248.39      276.02     45.59 o 
  -6   9   5        2.10        2.56      5.10 o 
  -5   9   5      114.55      126.87     18.16 o 
  -4   9   5       23.81       16.54     11.12 o 
  -3   9   5      300.51      330.92     42.16 o 
  -2   9   5      109.90       76.93     18.47 o 
  -1   9   5     1600.69     1525.00     98.74 o 
   0   9   5      632.79      649.77     50.45 o 
   1   9   5     2955.90     2837.45    159.27 o 
   2   9   5      189.44      200.12     46.74 o 
   3   9   5     2196.55     2193.41    139.25 o 
  -5  10   5      162.96      218.24     39.06 o 
  -4  10   5      528.34      552.28     43.03 o 
  -3  10   5      226.47      232.24     39.36 o 
  -2  10   5      455.57      445.39     52.39 o 
  -1  10   5       39.79       28.27     32.63 o 
   0  10   5      166.53      147.28     25.10 o 
   1  10   5       25.66       18.98     15.51 o 
   2  10   5      856.47      852.80     84.92 o 
  -3  11   5      557.27      620.88     64.65 o 
  -2  11   5      402.24      390.55     82.73 o 
  -1  11   5     1102.45     1069.28    150.08 o 
   0  11   5      827.46      942.42    136.08 o 
  -1 -11   6       61.01       63.73     36.41 o 
   0 -11   6       82.69       71.71     63.89 o 
   1 -11   6        0.09        2.77      9.69 o 
   2 -11   6       32.43       21.02     19.67 o 
   3 -11   6       77.92       69.88     11.97 o 
  -3 -10   6        8.12        4.05     13.20 o 
  -2 -10   6      189.97      171.85     52.33 o 
  -1 -10   6        0.21        1.22      5.59 o 
   0 -10   6       53.55       45.57     52.97 o 
   1 -10   6      258.74      263.16     57.98 o 
   2 -10   6       71.33       69.46     42.95 o 
   3 -10   6      675.26      573.34     67.64 o 
   4 -10   6       27.37       20.22     19.34 o 
   5 -10   6       69.77       77.56     12.53 o 
  -4  -9   6      205.68      173.61     57.87 o 
  -3  -9   6        0.04        7.77     11.82 o 
  -2  -9   6       18.83       21.83     17.52 o 
  -1  -9   6      195.82      177.44     40.03 o 
   0  -9   6     1555.94     1191.41     66.71 o 
   1  -9   6      608.82      604.25     58.99 o 
   2  -9   6     1609.85     1855.62    112.15 o 
   3  -9   6      525.51      493.62     78.95 o 
   4  -9   6     1190.26     1240.93     73.92 o 
   5  -9   6      159.27      279.22     77.22 o 
   6  -9   6      748.31      769.21     75.94 o 
  -5  -8   6      202.25      199.86     65.48 o 
  -4  -8   6        5.88        4.10      9.74 o 
  -3  -8   6        1.08       -0.48     11.18 o 
  -1  -8   6       13.73       21.88     20.60 o 
   0  -8   6       94.50      109.78     47.86 o 
   1  -8   6     1099.89     1050.76     98.60 o 
   2  -8   6       14.28       17.29     11.37 o 
   3  -8   6        0.10        0.11      3.62 o 
   4  -8   6       11.77       13.05      9.71 o 
   5  -8   6      288.79      291.28     52.78 o 
   6  -8   6       10.73       15.11     14.48 o 
   7  -8   6       66.05       87.15     28.48 o 
  -6  -7   6        0.04       -0.11      5.96 o 
  -5  -7   6      167.18      159.86     25.27 o 
  -4  -7   6      147.89      139.19     18.13 o 
  -3  -7   6      277.89      265.44     43.81 o 
  -2  -7   6      452.21      409.88     47.86 o 
  -1  -7   6      158.01      142.30     31.68 o 
   0  -7   6       80.12       62.93     56.80 o 
   1  -7   6     1051.88     1028.61     79.70 o 
   2  -7   6     5172.04     5418.28    251.98 o 
   3  -7   6     2560.79     2542.43     95.73 o 
   4  -7   6     4168.88     4182.93    219.19 o 
   5  -7   6      156.56      213.56     46.07 o 
   6  -7   6     1198.00     1094.89    103.87 o 
   7  -7   6        0.09        3.35      6.65 o 
  -6  -6   6     1288.13     1276.09    123.17 o 
  -5  -6   6      731.37      724.78     74.59 o 
  -4  -6   6     5009.23     4000.65   1108.25 o 
  -3  -6   6     3398.17     3281.27    154.20 o 
  -2  -6   6     4721.35     4491.74    322.14 o 
  -1  -6   6     2345.19     2076.76    212.15 o 
   0  -6   6     1544.65     1658.63     64.52 o 
   1  -6   6      435.60      395.98     60.05 o 
   2  -6   6      414.27      403.38     33.24 o 
   3  -6   6        7.78        4.34      3.19 o 
   4  -6   6      214.45      212.73     19.01 o 
   5  -6   6      247.61      248.22     32.06 o 
   6  -6   6       10.95        9.22      8.20 o 
   7  -6   6        0.27        5.06      6.60 o 
   8  -6   6        9.83        8.20     13.52 o 
  -7  -5   6      207.69      203.37     67.24 o 
  -6  -5   6       34.85       28.89     18.89 o 
  -5  -5   6      234.61      227.21     59.87 o 
  -4  -5   6      348.45      347.75     50.47 o 
  -3  -5   6       38.51       36.79     22.10 o 
  -1  -5   6     2601.62     2569.26     99.08 o 
   0  -5   6     1835.24     1972.47     92.69 o 
   1  -5   6     2744.78     2664.03    109.94 o 
   2  -5   6     1557.74     1526.86     35.17 o 
   3  -5   6     2416.34     2362.93     53.18 o 
   4  -5   6      919.42      891.57     40.20 o 
   5  -5   6      547.79      519.47     28.14 o 
   6  -5   6      105.33       89.86     12.41 o 
   7  -5   6        0.06        1.06     10.27 o 
   8  -5   6        4.89        5.27     13.68 o 
  -7  -4   6       16.75        8.84      7.45 o 
  -6  -4   6       71.30       46.74     29.11 o 
  -5  -4   6      121.11      781.41    155.27 o 
  -4  -4   6      624.96      688.06     39.73 o 
  -3  -4   6      266.38      305.76     41.60 o 
  -2  -4   6     1395.19     1356.50     59.79 o 
  -1  -4   6      161.70      133.52     27.58 o 
   0  -4   6       43.35       37.19     10.12 o 
   1  -4   6      747.86      743.88     22.10 o 
   2  -4   6       10.36       11.03      4.63 o 
   3  -4   6      240.96      239.71     16.09 o 
   4  -4   6      359.41      360.83     22.16 o 
   5  -4   6       55.90       59.30      8.80 o 
   6  -4   6       29.26       26.73      6.24 o 
   7  -4   6        4.75       16.29     16.61 o 
   8  -4   6        7.86        5.38      8.62 o 
  -7  -3   6     1052.60      952.59    131.13 o 
  -6  -3   6       10.76        8.59      9.84 o 
  -5  -3   6     1649.97     1643.44     86.98 o 
  -4  -3   6      238.28      239.42     33.80 o 
  -3  -3   6        5.49       11.18      5.21 o 
  -1  -3   6     1769.23     1806.47     58.09 o 
   0  -3   6     2378.07     2669.29     88.24 o 
   1  -3   6     1347.92     1366.86     16.86 o 
   2  -3   6        8.63        9.47      3.08 o 
   3  -3   6      300.88      411.06     55.14 o 
   4  -3   6      807.01      780.37     13.11 o 
   5  -3   6       97.27      228.25     41.85 o 
   6  -3   6      349.38      374.09     43.74 o 
   7  -3   6      263.84      282.09     35.23 o 
   8  -3   6      557.27      577.15     65.11 o 
  -7  -2   6       12.61        5.83      6.81 o 
  -6  -2   6      749.61      805.54     60.64 o 
  -5  -2   6     1104.57     1025.38     58.15 o 
  -4  -2   6      221.31      212.21     24.49 o 
  -3  -2   6      482.78      471.24     19.32 o 
  -2  -2   6       51.18       38.11      4.36 o 
  -1  -2   6      375.39      358.61     12.37 o 
   0  -2   6      157.87      151.66      8.98 o 
   1  -2   6      291.29      269.57     11.08 o 
   2  -2   6     1581.79     1555.32     17.36 o 
   3  -2   6      374.30      395.65     15.32 o 
   4  -2   6      804.44      761.08     20.02 o 
   5  -2   6      196.23      216.65     22.98 o 
   6  -2   6       22.41       17.32     11.07 o 
   7  -2   6       26.48       56.44     11.24 o 
   8  -2   6        3.02        8.78     14.21 o 
  -7  -1   6      452.82      468.81     45.57 o 
  -6  -1   6        9.08        6.18      5.11 o 
  -5  -1   6     1123.51     1193.54     64.28 o 
  -4  -1   6       11.45       14.62      7.49 o 
  -3  -1   6     4009.10     4153.96    167.40 o 
  -2  -1   6       53.90       57.02      4.06 o 
  -1  -1   6      315.72      281.65     18.28 o 
   0  -1   6       15.13       15.04      1.65 o 
   1  -1   6      176.45      171.94      7.88 o 
   2  -1   6      771.99      757.32      8.06 o 
   3  -1   6     4165.80     4153.49     74.38 o 
   4  -1   6     3299.48     3175.07     85.99 o 
   5  -1   6     8397.90     8370.69    436.57 o 
   6  -1   6     3214.19     3357.11    218.15 o 
   7  -1   6     1610.19     1728.95    112.71 o 
   8  -1   6      416.32      445.12     49.46 o 
  -7   0   6        7.84        9.74     10.06 o 
  -6   0   6     1987.12     1937.22    166.48 o 
  -5   0   6        6.06        8.04      6.55 o 
  -4   0   6      849.84      841.52     61.92 o 
  -3   0   6      681.25      699.75     13.55 o 
  -2   0   6     3239.56     3291.25     59.29 o 
  -1   0   6       24.34       24.82      3.66 o 
   0   0   6     1121.59     1155.39     13.08 o 
   1   0   6        1.98        4.44      1.03 o 
   2   0   6      799.49      754.64      9.84 o 
   3   0   6     2123.88     2415.61    103.60 o 
   4   0   6     2139.15     2121.94     62.40 o 
   5   0   6      537.83      538.88     31.96 o 
   6   0   6        0.38        4.05      9.16 o 
   7   0   6        5.14        8.62     15.49 o 
   8   0   6      452.28      462.74     50.90 o 
  -7   1   6      140.68      159.39     38.01 o 
  -6   1   6      516.46      489.03     38.19 o 
  -5   1   6     1139.46     1167.62     85.47 o 
  -4   1   6       23.81       21.46      2.83 o 
  -3   1   6     2606.30     2605.18     42.21 o 
  -2   1   6     1091.83     1048.86     22.87 o 
  -1   1   6      150.12      154.92      7.45 o 
   0   1   6       29.27       30.66      2.90 o 
   1   1   6      175.71      200.33      8.75 o 
   2   1   6      241.05      202.14      5.76 o 
   3   1   6     1842.03     1855.24     44.27 o 
   4   1   6     1470.40     1467.72     52.97 o 
   5   1   6     1294.33     1333.88    127.72 o 
   6   1   6        6.79       11.93     18.74 o 
   7   1   6      133.91      123.35     36.52 o 
  -7   2   6       10.71       14.63     11.59 o 
  -6   2   6      899.09      912.84     59.79 o 
  -5   2   6      160.09      155.42     11.62 o 
  -4   2   6     4802.42     4439.46    180.13 o 
  -3   2   6       47.71       45.82      4.73 o 
  -2   2   6    20561.29    21429.44    281.56 o 
  -1   2   6        3.24        6.68      3.21 o 
   0   2   6    31922.97    40373.14    390.83 o 
   1   2   6     1206.40     1175.32     21.23 o 
   2   2   6    15879.21    16976.77   1068.90 o 
   4   2   6      492.37      450.17     29.62 o 
   5   2   6       16.16       27.31     18.58 o 
   7   2   6       13.06       16.34     17.04 o 
   8   2   6       70.96       25.13     39.24 o 
  -8   3   6       43.42       37.05     50.42 o 
  -7   3   6      157.34      140.49     23.51 o 
  -6   3   6      212.41      191.57     26.95 o 
  -5   3   6     1992.15     2012.52    111.94 o 
  -4   3   6      135.92      131.46     10.43 o 
  -3   3   6     1634.34     1602.34     41.27 o 
  -2   3   6      333.40      318.60      7.99 o 
  -1   3   6      169.98      149.79      7.08 o 
   0   3   6      100.21      111.97      4.97 o 
   1   3   6     1566.39     1739.79     32.38 o 
   2   3   6      155.11      160.89     13.33 o 
   3   3   6      972.62      888.95     20.06 o 
   4   3   6       38.04       31.76      7.91 o 
   5   3   6      152.86      465.36     65.94 o 
   6   3   6       16.98       16.40     17.73 o 
   7   3   6        3.56        5.59      7.40 o 
  -8   4   6      370.49      336.36     74.00 o 
  -7   4   6        5.31        2.40      4.78 o 
  -6   4   6        2.36        3.77     13.13 o 
  -5   4   6        0.17        0.67      5.47 o 
  -4   4   6     1252.01     1287.43     94.03 o 
  -3   4   6      564.36      580.61     51.43 o 
  -2   4   6     8877.50     9960.24    208.65 o 
  -1   4   6     1460.84     1424.93     34.19 o 
   0   4   6     1763.27     1947.45     59.34 o 
   1   4   6     1563.57     1489.39     46.01 o 
   2   4   6      683.00      692.30     27.15 o 
   3   4   6        5.85       13.20     20.55 o 
   4   4   6        3.86        3.44      5.11 o 
   5   4   6      160.99      179.04     67.88 o 
   6   4   6      265.79      259.96     65.48 o 
   7   4   6        0.31        5.54     15.81 o 
  -8   5   6       31.18       19.27     29.65 o 
  -7   5   6      659.93      699.27     52.84 o 
  -6   5   6      410.53      386.15     43.40 o 
  -5   5   6     1947.79     1919.33     91.15 o 
  -4   5   6      501.65      500.83     35.59 o 
  -3   5   6     3717.64     3660.32     77.03 o 
  -2   5   6        8.76        7.12      3.72 o 
  -1   5   6     1668.15     1563.55     55.56 o 
   0   5   6        3.06        4.07      5.16 o 
   1   5   6     1452.50     1396.99     35.09 o 
   2   5   6      241.69      242.61     20.27 o 
   3   5   6      264.65      282.17     27.51 o 
   4   5   6        0.62        0.04      3.94 o 
   5   5   6        6.81      146.03     49.03 o 
   6   5   6       68.46       52.49     39.24 o 
  -8   6   6      247.86      227.43     48.50 o 
  -7   6   6      307.82      328.57     43.79 o 
  -6   6   6      322.88      325.33     39.93 o 
  -5   6   6        1.24        3.87      5.14 o 
  -4   6   6     1222.95     1217.85     67.22 o 
  -3   6   6      260.53      346.74     92.13 o 
  -2   6   6      100.49      100.25     15.11 o 
  -1   6   6        1.39        5.22      2.94 o 
   0   6   6        0.34        3.35      2.87 o 
   1   6   6        7.67       10.10      7.07 o 
   2   6   6     2849.15     2978.64    137.99 o 
   3   6   6       51.07       96.73     24.12 o 
   4   6   6     3495.93     3625.23    105.81 o 
   5   6   6        6.54        5.00     11.66 o 
   6   6   6      440.62      507.30     81.99 o 
  -7   7   6      444.81      427.46     25.28 o 
  -6   7   6       11.95       13.84     11.42 o 
  -5   7   6      717.00      800.35     87.07 o 
  -4   7   6     1034.42     1027.28     71.27 o 
  -3   7   6     1597.06     1543.76     96.37 o 
  -2   7   6      934.05      923.60     74.31 o 
  -1   7   6      290.96      232.53     16.75 o 
   0   7   6        0.22        3.74      6.25 o 
   1   7   6     1893.12     1695.17    104.90 o 
   2   7   6      966.91     1002.95     70.79 o 
   3   7   6      636.42      716.41     39.44 o 
   4   7   6       12.70       10.32     12.04 o 
   5   7   6      104.92       86.41    106.26 o 
  -7   8   6      100.83       89.23     16.61 o 
  -6   8   6        5.03        6.65      7.91 o 
  -5   8   6       31.66       28.65     21.83 o 
  -4   8   6      955.15     1021.92     53.12 o 
  -3   8   6      608.32      621.12     40.62 o 
  -2   8   6      141.04      139.28     21.02 o 
  -1   8   6        1.09        2.69      3.20 o 
   0   8   6     1088.52     1187.44     69.01 o 
   1   8   6      206.24      199.82     18.21 o 
   2   8   6        3.40       10.43      7.97 o 
   3   8   6        0.92        4.20      3.83 o 
   4   8   6       93.58       96.32     34.10 o 
  -6   9   6       42.82       36.39     31.97 o 
  -5   9   6      534.12      560.66     40.45 o 
  -4   9   6      276.10      274.40     41.42 o 
  -3   9   6     2496.03     2503.33    140.98 o 
  -2   9   6      594.71      715.46     76.45 o 
  -1   9   6     3151.32     2882.38    184.26 o 
   0   9   6      444.45      476.40     37.07 o 
   1   9   6      894.10      834.42     54.73 o 
   2   9   6       60.29       50.30     32.54 o 
   3   9   6      132.75       77.48     51.65 o 
  -5  10   6      139.35      132.91     32.22 o 
  -4  10   6      320.83      309.77     53.19 o 
  -3  10   6      272.38      279.93     40.31 o 
  -2  10   6      227.65      189.95     44.61 o 
  -1  10   6       15.87       12.83     19.59 o 
   0  10   6      516.39      602.05     42.82 o 
   1  10   6       78.79       77.45     13.90 o 
   2  10   6      818.03      875.28    129.10 o 
  -2  11   6      384.23      424.63     91.46 o 
  -1  11   6      165.52      157.26     58.61 o 
  -1 -11   7       68.57       64.10     17.04 o 
   1 -11   7        8.44        8.43     11.48 o 
   2 -11   7     1259.89     1379.76    132.80 o 
   3 -11   7        1.12        2.19      6.37 o 
  -3 -10   7       64.11       34.98     48.55 o 
  -2 -10   7        0.02        7.08     17.14 o 
  -1 -10   7       85.22       81.03     20.98 o 
   0 -10   7        5.82        6.92     11.55 o 
   1 -10   7       44.93       41.47     37.16 o 
   2 -10   7       10.10       10.94     10.02 o 
   3 -10   7        1.44        7.10      9.33 o 
   4 -10   7       53.34       44.37     29.90 o 
   5 -10   7       94.85       93.15     23.86 o 
  -4  -9   7        3.69        5.96     10.97 o 
  -3  -9   7      386.98      394.17     75.49 o 
  -2  -9   7     2375.52     2425.95    197.46 o 
  -1  -9   7     1083.42     1029.04    136.34 o 
   0  -9   7     1957.90     2262.40    106.69 o 
   1  -9   7      554.88      551.76     50.63 o 
   2  -9   7      702.88      753.99     34.99 o 
   3  -9   7      197.42      213.02     32.77 o 
   4  -9   7      680.60      658.14     49.36 o 
   5  -9   7       97.65      129.43     45.28 o 
   6  -9   7       16.91       21.91     20.35 o 
  -5  -8   7        4.82        7.19     18.79 o 
  -4  -8   7       18.41       21.45     22.52 o 
  -3  -8   7       53.83       67.77     50.04 o 
  -2  -8   7       33.15       34.34     21.88 o 
  -1  -8   7      852.07      778.39     80.44 o 
   0  -8   7      163.42      137.67     31.52 o 
   1  -8   7        3.03        7.08      8.09 o 
   2  -8   7       19.60       21.12     12.78 o 
   3  -8   7      438.67      481.27     64.11 o 
   4  -8   7      347.21      325.88     50.43 o 
   5  -8   7      386.74      448.97     31.99 o 
   6  -8   7      227.64      249.38     34.78 o 
   7  -8   7      554.18      520.03     73.20 o 
  -6  -7   7      151.17      121.65     74.96 o 
  -4  -7   7        5.71        7.83      6.97 o 
  -3  -7   7      174.12      162.06     42.54 o 
  -2  -7   7     2128.49     1893.09    167.01 o 
  -1  -7   7     2483.48     2453.47    166.58 o 
   0  -7   7     6318.19     7161.46    112.76 o 
   1  -7   7     2783.54     2655.83    180.32 o 
   2  -7   7     3517.97     3807.52    177.99 o 
   3  -7   7      827.61      859.50     56.35 o 
   4  -7   7      710.57      697.49     39.88 o 
   5  -7   7      272.25      265.62     43.69 o 
   6  -7   7      582.35      586.65     50.12 o 
   7  -7   7        0.33        1.92      4.31 o 
  -6  -6   7     1954.06     1858.80    187.50 o 
  -5  -6   7     1519.71     1487.09    128.20 o 
  -4  -6   7     1500.50     1565.46    127.08 o 
  -3  -6   7      426.19      353.45     45.94 o 
  -2  -6   7     1149.04     1154.52     86.67 o 
  -1  -6   7      425.67      427.82     51.59 o 
   0  -6   7      621.81      694.33     36.31 o 
   1  -6   7       85.45       76.88     21.83 o 
   2  -6   7      263.43      272.36     39.21 o 
   3  -6   7      228.31      238.41     15.87 o 
   4  -6   7        7.67       14.02      5.97 o 
   5  -6   7        8.54       20.30     11.46 o 
   6  -6   7        8.12        4.81      7.04 o 
   7  -6   7        0.94        1.97     11.45 o 
  -6  -5   7        5.42        5.73      6.36 o 
  -5  -5   7       44.91       42.63     27.91 o 
  -4  -5   7      393.80      381.72     70.75 o 
  -3  -5   7      468.48      367.24     46.42 o 
  -2  -5   7      656.73      618.09     33.86 o 
  -1  -5   7     1996.31     1908.69     77.67 o 
   0  -5   7     1666.92     1921.94     80.97 o 
   1  -5   7     2327.69     2324.62     65.27 o 
   2  -5   7     3484.26     3533.18     76.10 o 
   3  -5   7      117.71      109.57     13.39 o 
   4  -5   7      451.59      458.50     48.87 o 
   5  -5   7      397.98      437.45     27.66 o 
   6  -5   7      204.41      186.33     44.19 o 
   7  -5   7        6.68        4.63     10.38 o 
   8  -5   7      287.58      271.94     57.55 o 
  -6  -4   7      106.87      101.87     13.70 o 
  -5  -4   7      281.52      494.62     62.16 o 
  -4  -4   7      580.31      576.52     34.86 o 
  -3  -4   7       59.13       66.71     44.56 o 
  -2  -4   7      479.26      434.53     47.17 o 
  -1  -4   7      238.94      208.91     29.23 o 
   0  -4   7      408.76      489.04     26.46 o 
   1  -4   7     3519.89     3422.91     94.10 o 
   2  -4   7      590.32      634.97     22.75 o 
   3  -4   7       75.85      123.61     36.19 o 
   4  -4   7        8.46        9.91      3.76 o 
   5  -4   7      262.76      299.46     21.34 o 
   6  -4   7      478.90      432.86     45.45 o 
   7  -4   7      987.93     1103.09     94.87 o 
   8  -4   7      183.34      235.95     51.06 o 
  -6  -3   7        3.63        2.71      3.38 o 
  -5  -3   7     1166.84     1216.55     64.80 o 
  -4  -3   7       16.71       13.00      7.43 o 
  -3  -3   7      609.44      537.38     59.15 o 
  -2  -3   7      650.81      648.49     34.92 o 
  -1  -3   7      763.48      807.94     29.17 o 
   0  -3   7      104.35      104.70      7.92 o 
   1  -3   7      276.34      276.52      7.62 o 
   2  -3   7      374.94      377.78      9.38 o 
   3  -3   7     1962.72     1998.35     35.70 o 
   4  -3   7      825.69      836.60     14.73 o 
   5  -3   7     1648.77     2134.79    112.29 o 
   6  -3   7     1897.04     1892.39    124.59 o 
   7  -3   7      609.13      578.17     40.39 o 
   8  -3   7      407.08      360.63     80.02 o 
  -7  -2   7       19.40       16.24     15.12 o 
  -6  -2   7      290.66      300.37     59.57 o 
  -5  -2   7       87.67       72.08     20.01 o 
  -4  -2   7      420.45      416.05     60.53 o 
  -2  -2   7      338.33      264.54     13.39 o 
  -1  -2   7     1273.94     1141.59     49.06 o 
   0  -2   7     5465.16     6419.73    227.33 o 
   1  -2   7     3774.28     3732.03     67.72 o 
   2  -2   7      501.95      463.43      7.07 o 
   3  -2   7      145.90      190.37     20.12 o 
   4  -2   7      225.08      210.03     15.50 o 
   5  -2   7      200.45      239.01     32.96 o 
   6  -2   7       28.68       28.84     14.12 o 
   7  -2   7      280.23      261.57     42.13 o 
   8  -2   7        3.21        0.00     10.33 o 
  -7  -1   7       31.88       47.43     15.17 o 
  -6  -1   7      318.62      335.19     65.11 o 
  -5  -1   7      137.60      211.04     26.62 o 
  -4  -1   7      112.95      109.70     10.59 o 
  -3  -1   7      327.00      356.19     30.71 o 
  -2  -1   7      239.91      228.64      6.11 o 
  -1  -1   7     1585.10     1274.77    197.75 o 
   0  -1   7      249.68      261.12     10.49 o 
   1  -1   7    18092.46    19088.76    178.67 o 
   2  -1   7    24132.43    25632.10    297.39 o 
   3  -1   7    17521.35    19224.54    508.12 o 
   4  -1   7     6233.30     6780.80    121.84 o 
   5  -1   7     2038.57     2117.27    106.88 o 
   6  -1   7      127.29      148.74     36.24 o 
   7  -1   7      621.32      639.25     64.13 o 
   8  -1   7      173.79      198.84     49.83 o 
  -7   0   7      117.61       76.66     20.82 o 
  -6   0   7      448.53      351.48     65.86 o 
  -5   0   7       10.24       20.55     20.60 o 
  -4   0   7     1128.20     1120.19     39.58 o 
  -3   0   7      865.43      874.87     20.18 o 
  -2   0   7     3391.98     3397.29    129.13 o 
  -1   0   7     1026.19      942.14     18.27 o 
   0   0   7     4255.94     5034.79     33.77 o 
   1   0   7     4277.10     4304.89     30.33 o 
   2   0   7     1357.20     1345.11     14.44 o 
   3   0   7       28.69       22.94      9.72 o 
   4   0   7      396.90      387.20     42.85 o 
   5   0   7      239.58      212.26     35.21 o 
   6   0   7     1221.88     1204.24    119.09 o 
   7   0   7      296.27      258.10     64.20 o 
   8   0   7      508.17      608.46     87.68 o 
  -7   1   7       95.16      117.82     13.68 o 
  -6   1   7      442.89      411.73     39.08 o 
  -5   1   7      976.04      989.22     53.86 o 
  -4   1   7        4.48        5.41      2.42 o 
  -3   1   7       28.15       23.91      2.97 o 
  -2   1   7      318.83      320.02      6.28 o 
  -1   1   7      277.85      220.14     10.43 o 
   0   1   7      303.22      348.42     18.48 o 
   1   1   7     4717.76     5000.18     73.70 o 
   2   1   7      118.10      109.84      5.37 o 
   3   1   7     3724.06     3882.64    102.74 o 
   4   1   7        5.73        7.93      8.46 o 
   5   1   7       36.80       43.71     30.08 o 
   6   1   7       77.05       68.30     14.37 o 
   7   1   7      133.64      100.19     18.21 o 
  -7   2   7       10.47       11.14      8.73 o 
  -6   2   7     1763.04     1777.09    115.44 o 
  -5   2   7       22.35       24.38      8.01 o 
  -4   2   7     8702.17     8388.13    222.49 o 
  -3   2   7       10.16       20.06      6.49 o 
  -2   2   7    15720.44    16726.51    272.99 o 
  -1   2   7     2457.43     2402.97     53.34 o 
   0   2   7    12711.98    16044.22    208.71 o 
   1   2   7       59.84       59.73      3.64 o 
   2   2   7      285.68      225.35     27.53 o 
   3   2   7      696.32      667.04     26.71 o 
   4   2   7        0.16        1.71      1.57 o 
   5   2   7      357.30      367.29     48.34 o 
   6   2   7       53.26       36.26     24.70 o 
   7   2   7      160.08      137.46     23.16 o 
  -8   3   7       31.73       17.57     21.35 o 
  -7   3   7      224.00      214.96     27.67 o 
  -6   3   7      402.51      396.27     47.34 o 
  -5   3   7      547.52      550.84     29.03 o 
  -4   3   7        1.23        2.35      1.10 o 
  -3   3   7      818.78      816.60     54.92 o 
  -2   3   7      152.46      158.32      8.53 o 
  -1   3   7     2564.52     2792.73     46.54 o 
   0   3   7        0.10        1.44      1.40 o 
   1   3   7      268.08      252.08     10.52 o 
   2   3   7      616.43      663.97     19.68 o 
   3   3   7       34.53       30.64      6.46 o 
   4   3   7        1.19        0.94      1.55 o 
   5   3   7       24.17       18.95     20.50 o 
   6   3   7       19.82       18.21     19.75 o 
   7   3   7      408.42      452.84     52.81 o 
  -8   4   7      270.57      253.63     58.30 o 
  -7   4   7      141.30      127.83     26.86 o 
  -6   4   7     2637.45     2865.00    184.78 o 
  -5   4   7       25.88      103.31     53.66 o 
  -4   4   7     4407.59     4742.17    333.41 o 
  -3   4   7      101.39       97.94     13.71 o 
  -2   4   7      896.34      899.80     22.71 o 
  -1   4   7      948.73      927.68     25.00 o 
   0   4   7      827.28      959.43     34.28 o 
   1   4   7      460.75      430.27     33.51 o 
   2   4   7      292.51      304.94     32.45 o 
   3   4   7        1.07        3.80      4.12 o 
   4   4   7      305.96      336.68     32.20 o 
   5   4   7      346.57      329.54     57.12 o 
   6   4   7        2.41        7.72     13.31 o 
   7   4   7        1.01        1.81      9.48 o 
  -7   5   7      634.66      676.57     61.98 o 
  -6   5   7        0.33        3.22      4.46 o 
  -5   5   7       27.37       32.17     14.64 o 
  -4   5   7       74.69       64.50     13.07 o 
  -3   5   7      140.18      111.43     14.75 o 
  -2   5   7      469.65      439.91     38.30 o 
  -1   5   7     1942.33     1818.49     47.64 o 
   0   5   7      120.65      124.04     21.28 o 
   1   5   7      617.47      629.31     23.64 o 
   2   5   7       16.67       15.00     13.65 o 
   3   5   7       95.28       94.63     14.86 o 
   4   5   7      177.12      179.02     23.28 o 
   5   5   7      582.29      764.60     80.02 o 
   6   5   7       36.57       31.30     31.14 o 
  -8   6   7      231.65      216.57     45.68 o 
  -7   6   7        0.29        1.79      4.14 o 
  -6   6   7       57.80       58.11     10.10 o 
  -5   6   7      226.10      238.11     30.40 o 
  -4   6   7      200.89      179.13     22.50 o 
  -3   6   7      266.89      258.22     29.02 o 
  -2   6   7        1.93       10.16      4.78 o 
  -1   6   7        0.21        2.25      4.27 o 
   0   6   7     1818.61     1963.80    102.73 o 
   1   6   7      287.20      258.72     35.59 o 
   2   6   7     3910.99     3836.22    175.33 o 
   3   6   7        5.44        9.26     19.96 o 
   4   6   7      942.22      955.33     41.10 o 
   5   6   7       37.98       32.48     37.32 o 
   6   6   7       11.27        6.39     13.10 o 
  -7   7   7      224.65      237.95     38.91 o 
  -6   7   7      158.31      170.93     27.92 o 
  -5   7   7      188.53      202.74     38.44 o 
  -4   7   7      130.28      120.94     19.61 o 
  -3   7   7      143.57      135.23     28.27 o 
  -2   7   7     1146.85     1041.00     94.58 o 
  -1   7   7     3096.24     2838.12    130.77 o 
   0   7   7      340.33      358.06     38.88 o 
   1   7   7     2248.08     2148.95    131.64 o 
   2   7   7      312.50      285.12     32.88 o 
   3   7   7      328.52      319.19     50.99 o 
   4   7   7        5.70        6.17      5.25 o 
   5   7   7      578.07      771.90    111.91 o 
  -7   8   7       47.27       27.05     25.33 o 
  -6   8   7       86.54       86.28     10.97 o 
  -5   8   7      567.59      579.52     44.40 o 
  -4   8   7        0.57        1.26      8.17 o 
  -3   8   7        0.23        0.91     11.18 o 
  -2   8   7      959.66     1001.91     97.72 o 
  -1   8   7      314.93      307.37     34.91 o 
   0   8   7      300.71      378.65     46.53 o 
   1   8   7        2.82        1.45      5.92 o 
   2   8   7      128.22      133.37     17.34 o 
   3   8   7        9.35        7.24     12.09 o 
   4   8   7       22.84       20.92     35.24 o 
  -6   9   7      159.43      157.26     37.54 o 
  -5   9   7     1043.31     1093.23     74.51 o 
  -4   9   7      921.72      897.16     78.00 o 
  -3   9   7     1112.36     1069.94     74.05 o 
  -2   9   7      229.41      212.10     42.11 o 
  -1   9   7      272.12      242.11     32.23 o 
   0   9   7       83.31       85.01     23.95 o 
   1   9   7      510.65      475.53     43.72 o 
   2   9   7      211.95      222.21     50.84 o 
   3   9   7     1272.58     1275.59    123.22 o 
  -4  10   7      153.20      158.13     47.14 o 
  -3  10   7      128.69      114.25     30.67 o 
  -2  10   7      471.92      530.25     60.43 o 
  -1  10   7      196.89      183.40     64.79 o 
   0  10   7     1218.91     1377.05     91.70 o 
   1  10   7       83.54       75.52     17.22 o 
   2  10   7      443.05      491.45     62.41 o 
  -1 -11   8        0.24        6.92      9.74 o 
   0 -11   8     1157.65     1412.24    195.28 o 
   1 -11   8       94.22       88.37     29.11 o 
   2 -11   8      767.34      843.41     84.78 o 
   3 -11   8        0.91        0.82      6.96 o 
  -3 -10   8       71.14       36.41     64.90 o 
  -2 -10   8        2.63        3.62     13.10 o 
  -1 -10   8      101.90       85.29     50.42 o 
   0 -10   8       20.90       20.71     19.17 o 
   1 -10   8        7.96       10.11      7.26 o 
   2 -10   8      138.81      163.07     26.88 o 
   3 -10   8      566.81      575.78     41.33 o 
   4 -10   8       32.53       19.95     21.66 o 
   5 -10   8      935.69     1022.76     98.68 o 
  -4  -9   8     1126.20     1200.30    165.73 o 
  -3  -9   8      922.70      938.11     86.25 o 
  -2  -9   8      834.89      889.55     85.13 o 
  -1  -9   8      198.36      192.14     49.46 o 
   0  -9   8      420.54      432.45     37.91 o 
   1  -9   8      269.81      257.31     41.71 o 
   2  -9   8      441.94      449.42     47.12 o 
   3  -9   8      260.65      295.08     37.81 o 
   4  -9   8       66.76       63.45     12.89 o 
   5  -9   8      148.11      160.49     24.43 o 
   6  -9   8      308.84      339.71     68.89 o 
  -4  -8   8       14.73       11.13     12.56 o 
  -3  -8   8       85.76       58.61     60.48 o 
  -2  -8   8      107.19       86.78     50.68 o 
  -1  -8   8      276.28      271.35     49.46 o 
   0  -8   8      434.82      449.54     74.85 o 
   1  -8   8     1345.87     1251.09    113.88 o 
   2  -8   8      159.08      143.35     22.68 o 
   3  -8   8     1166.67     1172.21     55.56 o 
   4  -8   8       66.91       53.51     24.15 o 
   5  -8   8      535.16      542.32     40.16 o 
   6  -8   8       75.04       62.54     13.39 o 
  -6  -7   8       88.95       42.00     36.31 o 
  -5  -7   8      314.63      300.58     61.76 o 
  -4  -7   8     1394.88     1383.17    131.34 o 
  -3  -7   8     2326.04     2236.31    184.90 o 
  -2  -7   8     2948.85     2852.44    289.29 o 
  -1  -7   8     3144.04     3043.40    200.33 o 
   0  -7   8     3304.84     3831.48    257.03 o 
   1  -7   8      726.89      694.90     39.98 o 
   2  -7   8      297.33      270.79     27.47 o 
   3  -7   8       24.11       27.31     11.80 o 
   4  -7   8     1319.68     1345.39     72.26 o 
   5  -7   8      358.45      403.56     42.03 o 
   6  -7   8      307.30      292.44     60.32 o 
   7  -7   8       49.95       28.75     42.16 o 
  -6  -6   8      813.86      775.46     81.72 o 
  -5  -6   8      363.15      452.63     53.02 o 
  -4  -6   8      206.54      181.75     33.86 o 
  -3  -6   8      285.91      238.45     21.61 o 
  -2  -6   8        8.05       12.30     20.18 o 
  -1  -6   8      249.88      240.95     51.00 o 
   0  -6   8       58.16       52.39     20.82 o 
   1  -6   8      129.64      113.00     18.01 o 
   2  -6   8      224.35      209.79     25.48 o 
   3  -6   8      260.90      261.95     29.94 o 
   4  -6   8       17.94       21.48     10.31 o 
   5  -6   8      591.53      647.00     31.68 o 
   6  -6   8       54.90       40.46     45.15 o 
   7  -6   8       32.06       48.93     39.72 o 
  -6  -5   8      222.60      220.46     46.42 o 
  -4  -5   8      805.17      793.72     76.77 o 
  -3  -5   8     1796.57     1809.18    135.01 o 
  -2  -5   8     2497.63     2468.06     76.29 o 
  -1  -5   8      448.76      463.49     50.52 o 
   0  -5   8     1963.36     2346.25     95.51 o 
   1  -5   8       16.37       22.56      9.80 o 
   2  -5   8     1849.83     1835.73     43.62 o 
   3  -5   8        4.60        6.86      4.28 o 
   4  -5   8       17.64       19.57      9.42 o 
   5  -5   8       27.91      323.24     71.15 o 
   6  -5   8     1808.28     1921.73     83.69 o 
   7  -5   8        0.00        4.21      6.02 o 
   8  -5   8       82.99      107.06     37.27 o 
  -6  -4   8     1094.60     1120.02    127.88 o 
  -5  -4   8      102.61      106.90     23.80 o 
  -4  -4   8      487.80      450.66     92.26 o 
  -3  -4   8      262.17      201.82     47.33 o 
  -2  -4   8      237.66      291.00     34.02 o 
  -1  -4   8       32.63       68.14     36.68 o 
   0  -4   8     2084.95     2519.80    102.00 o 
   1  -4   8       24.91       26.00      7.08 o 
   2  -4   8     1569.82     1562.21     37.56 o 
   3  -4   8     1507.85     1685.05    197.23 o 
   4  -4   8     1523.73     1432.15     53.24 o 
   5  -4   8     1743.54     1741.91     65.78 o 
   6  -4   8      488.91      505.25     38.51 o 
   7  -4   8     1945.55     2009.41    165.25 o 
   8  -4   8      160.87      143.85     48.45 o 
  -7  -3   8      601.60      658.55     76.18 o 
  -6  -3   8       70.65       61.86     10.33 o 
  -5  -3   8       12.64       66.49     16.13 o 
  -4  -3   8        9.59       24.70     15.12 o 
  -3  -3   8      579.88      620.22     65.96 o 
  -2  -3   8     2159.40     2259.58     93.22 o 
  -1  -3   8     2919.72     3059.32     97.48 o 
   0  -3   8      787.84      899.74     43.26 o 
   1  -3   8     4415.10     4729.20     77.45 o 
   2  -3   8     3559.39     3532.66     79.16 o 
   3  -3   8     1625.04     1655.11     28.38 o 
   4  -3   8     1715.90     1674.05     84.18 o 
   5  -3   8      702.18      867.23    112.24 o 
   6  -3   8      303.59      324.51     39.33 o 
   7  -3   8       17.35       16.32     13.16 o 
   8  -3   8        0.16       -1.60     14.59 o 
  -7  -2   8        0.01        0.85      4.05 o 
  -6  -2   8      135.00      123.57     34.39 o 
  -5  -2   8      203.65      181.75     35.46 o 
  -4  -2   8     1519.35     1444.45     51.16 o 
  -3  -2   8     1795.00     1822.81     77.57 o 
  -2  -2   8     3899.48     3817.21    130.43 o 
  -1  -2   8      416.94      381.79     15.09 o 
   0  -2   8     2007.19     2238.82    108.05 o 
   1  -2   8     2049.71     1979.03     25.82 o 
   2  -2   8     1043.21      969.16     26.65 o 
   3  -2   8        3.65       28.26     21.00 o 
   4  -2   8      190.22      180.18     13.22 o 
   5  -2   8      449.49      447.87     60.63 o 
   6  -2   8      134.94      115.81     18.93 o 
   7  -2   8      224.71      214.80     40.38 o 
   8  -2   8        0.02        3.57      8.52 o 
  -7  -1   8       74.09       60.74     13.20 o 
  -6  -1   8       82.21       84.65     31.46 o 
  -5  -1   8      413.74      406.52     82.31 o 
  -4  -1   8      427.45      421.90     42.40 o 
  -3  -1   8     2790.05     2626.30    154.28 o 
  -2  -1   8     3362.25     3174.59     64.97 o 
  -1  -1   8    16135.48    16429.46    196.39 o 
   0  -1   8    17890.12    21882.45    609.60 o 
   1  -1   8    42903.02    46938.14    431.61 o 
   2  -1   8     2299.52     2136.61     25.31 o 
   3  -1   8     7510.97     7648.27    319.69 o 
   4  -1   8      515.02      435.46     48.89 o 
   5  -1   8      884.90      888.46     51.43 o 
   6  -1   8      579.36      545.06     62.55 o 
   7  -1   8       32.35       29.46     18.27 o 
   8  -1   8      108.11      108.87     37.85 o 
  -7   0   8       66.46       41.42     11.50 o 
  -6   0   8     1178.82     1233.04    117.18 o 
  -5   0   8       46.55       41.53     14.27 o 
  -4   0   8     1686.09     1592.04     45.05 o 
  -3   0   8     2037.32     2089.34     56.41 o 
  -2   0   8       14.51        8.05      3.75 o 
  -1   0   8        5.33        8.28      3.25 o 
   0   0   8      537.15      550.02      8.07 o 
   1   0   8      554.68      523.57     13.16 o 
   2   0   8      698.97      703.88     14.97 o 
   3   0   8      275.77      274.24     26.06 o 
   4   0   8     3055.80     3021.56     63.16 o 
   5   0   8      421.20      384.33     53.20 o 
   6   0   8      671.65      707.00     64.58 o 
   7   0   8      135.91      167.97     43.71 o 
   8   0   8       53.05       29.97     49.51 o 
  -7   1   8      440.07      458.01     41.58 o 
  -6   1   8      505.47      474.16     34.70 o 
  -5   1   8      146.61      222.03     21.88 o 
  -4   1   8       56.73       57.30      4.31 o 
  -3   1   8      790.86      776.30     17.12 o 
  -2   1   8      219.02      195.22      6.04 o 
  -1   1   8     3232.42     3281.47     43.55 o 
   0   1   8      570.59      630.34     24.41 o 
   1   1   8     2480.78     2567.44     38.70 o 
   2   1   8      742.21      717.51     14.94 o 
   3   1   8      701.98      684.93     25.25 o 
   4   1   8      213.85      203.26     46.90 o 
   5   1   8      190.51      329.86     73.10 o 
   6   1   8      293.65      263.53     43.02 o 
   7   1   8        1.62        3.35      8.31 o 
   8   1   8        0.46        3.62     11.39 o 
  -7   2   8       20.90       18.83     12.18 o 
  -6   2   8     3804.55     3840.63    228.00 o 
  -5   2   8       28.98       65.23     12.52 o 
  -4   2   8     8095.86     7706.48    209.86 o 
  -3   2   8      658.78      662.94     44.55 o 
  -2   2   8    10328.94    11632.04    177.31 o 
  -1   2   8       21.76       18.31      2.29 o 
   0   2   8      172.58      162.37      5.71 o 
   1   2   8      942.01      905.87     20.55 o 
   2   2   8       78.81       69.66      6.56 o 
   3   2   8       66.92       79.33     25.18 o 
   4   2   8      275.95      273.24     16.09 o 
   5   2   8        0.04       27.31     15.76 o 
   6   2   8      399.58      375.43     84.91 o 
   7   2   8      204.01      277.05     56.59 o 
  -8   3   8        2.14        4.68     14.21 o 
  -7   3   8      202.19      204.56     32.33 o 
  -6   3   8        0.29        1.69      3.84 o 
  -5   3   8      116.38      120.48     13.10 o 
  -4   3   8        1.13        1.99      1.58 o 
  -3   3   8     1266.07     1341.82     29.57 o 
  -2   3   8      528.82      555.20     15.64 o 
  -1   3   8       22.92       22.05      2.70 o 
   0   3   8        8.72       10.62      4.60 o 
   1   3   8      307.64      324.59     22.54 o 
   2   3   8      162.34      170.32     12.07 o 
   3   3   8      408.89      372.97     23.94 o 
   4   3   8      100.25       98.74     15.45 o 
   5   3   8      761.64      865.28     88.53 o 
   6   3   8      108.59      128.25     37.16 o 
   7   3   8      414.34      420.10     36.84 o 
  -8   4   8     1179.79     1101.01     99.40 o 
  -7   4   8        6.92        6.43      6.80 o 
  -6   4   8      819.99      803.50     47.18 o 
  -5   4   8      532.98      534.18     45.08 o 
  -4   4   8        0.14       -1.54     14.24 o 
  -3   4   8      293.20      300.58     31.81 o 
  -2   4   8     3316.65     3505.40    103.74 o 
  -1   4   8        0.23        1.87      1.79 o 
   0   4   8      223.04      237.89     21.61 o 
   1   4   8       55.38       55.47      7.09 o 
   2   4   8      115.77      110.43     16.82 o 
   3   4   8       53.46       68.85     16.25 o 
   4   4   8      864.13      891.77     58.76 o 
   5   4   8       66.88       54.68     50.10 o 
   6   4   8      639.26      681.61     91.68 o 
   7   4   8      127.38      138.05     52.01 o 
  -7   5   8        6.21        6.17      6.76 o 
  -6   5   8       13.70       16.26     10.45 o 
  -5   5   8        0.58        3.48      6.10 o 
  -4   5   8       22.49       28.25     17.84 o 
  -3   5   8     1544.06     1562.76     91.34 o 
  -2   5   8     1376.46     1301.47     24.92 o 
  -1   5   8      705.94      746.38     22.36 o 
   0   5   8        8.40       16.11      7.76 o 
   1   5   8      390.09      365.20     32.45 o 
   2   5   8       93.28      195.92     27.15 o 
   3   5   8     1244.18     1268.11     62.96 o 
   4   5   8        5.50        6.69      9.09 o 
   5   5   8      908.51      912.82    102.54 o 
   6   5   8       16.89       10.27     27.79 o 
  -7   6   8        0.00        1.38      3.60 o 
  -6   6   8       16.98       15.81     10.65 o 
  -5   6   8      309.20      307.28     35.60 o 
  -4   6   8      754.40      765.38     50.40 o 
  -3   6   8      115.94      108.48     15.12 o 
  -2   6   8     4768.81     4587.20    189.86 o 
  -1   6   8       14.06       13.71     10.59 o 
   0   6   8    10167.61    11273.61    558.59 o 
   1   6   8      213.54      198.74     29.51 o 
   2   6   8     1253.48     1208.90     77.14 o 
   3   6   8        2.46        1.97      5.12 o 
   4   6   8      161.37      157.10     22.82 o 
   5   6   8       16.37       15.92     23.53 o 
   6   6   8        5.79       13.26     21.35 o 
  -7   7   8      827.16      817.35     61.94 o 
  -6   7   8        6.78       13.70      9.42 o 
  -5   7   8     1408.42     1422.55     92.20 o 
  -4   7   8        0.26        0.61      7.94 o 
  -3   7   8     2921.63     2458.69    260.20 o 
  -2   7   8        7.22        6.66      4.95 o 
  -1   7   8     2649.97     2545.57    119.65 o 
   0   7   8        2.97        6.24      5.19 o 
   1   7   8      456.69      446.76     51.80 o 
   2   7   8        1.39        4.02      7.07 o 
   3   7   8     1671.46     1693.62    109.43 o 
   4   7   8      148.41      159.73     26.61 o 
   5   7   8     2392.80     2517.67    335.40 o 
  -6   8   8       96.80       89.53     23.94 o 
  -5   8   8      180.07      176.24     28.34 o 
  -4   8   8      611.33      614.01     59.18 o 
  -3   8   8     1026.22     1119.98     42.93 o 
  -2   8   8       65.80       62.98      8.44 o 
  -1   8   8        5.66        2.81      5.34 o 
   0   8   8      172.90      156.47     25.19 o 
   1   8   8       69.21       69.21     28.32 o 
   2   8   8      173.55      178.25     33.94 o 
   3   8   8       78.77       52.49     64.52 o 
   4   8   8      193.53      172.60     59.09 o 
  -6   9   8      147.24      151.89     35.66 o 
  -5   9   8      585.79      563.33     51.39 o 
  -4   9   8      167.54      157.27     32.54 o 
  -3   9   8       16.52       17.72      9.92 o 
  -2   9   8       87.59       98.70     84.70 o 
  -1   9   8     1320.81     1234.26     76.36 o 
   0   9   8      124.57      116.62     31.01 o 
   1   9   8     1187.47     1131.10     96.90 o 
   2   9   8       97.37       68.86     34.85 o 
   3   9   8       72.57       95.85     24.80 o 
  -4  10   8      510.64      609.44     62.93 o 
  -3  10   8      692.35      753.04     60.69 o 
  -2  10   8     1087.15     1102.93    110.10 o 
  -1  10   8       23.29       19.38     31.52 o 
   0  10   8      543.33      547.11     45.93 o 
   1  10   8       23.36       15.23     16.57 o 
  -1 -11   9       42.41       19.33     30.67 o 
   0 -11   9      548.93      655.09     99.18 o 
   1 -11   9       49.37       38.04     36.45 o 
   2 -11   9       71.31       37.82     38.67 o 
   3 -11   9        0.01        2.49      7.69 o 
  -3 -10   9        2.60        7.67     13.36 o 
  -2 -10   9        0.14        4.15     15.49 o 
  -1 -10   9      490.95      483.83     59.25 o 
   0 -10   9       75.32       65.43     71.98 o 
   1 -10   9     1686.90     1712.72    137.83 o 
   2 -10   9        0.05        4.71      4.48 o 
   3 -10   9     1423.26     1455.70    123.38 o 
   4 -10   9       23.44       10.52     16.66 o 
   5 -10   9      295.85      295.53     43.83 o 
  -4  -9   9      721.36      768.54    113.29 o 
  -3  -9   9       36.27       38.07     38.97 o 
  -2  -9   9      199.10      169.24     40.62 o 
  -1  -9   9      428.77      382.57     69.85 o 
   0  -9   9      238.89      198.52     69.00 o 
   1  -9   9      159.43      148.76     32.82 o 
   2  -9   9      523.51      503.02     32.90 o 
   3  -9   9       50.73       43.82     33.99 o 
   4  -9   9      174.80      194.37     30.11 o 
   5  -9   9       34.15       23.10     25.52 o 
   6  -9   9      215.97      300.10     62.24 o 
  -5  -8   9        0.82        6.07     11.93 o 
  -4  -8   9       22.54       20.71     26.83 o 
  -3  -8   9      117.35      111.11     69.64 o 
  -2  -8   9      696.88      717.70     50.36 o 
  -1  -8   9     1042.35      962.44     84.65 o 
   0  -8   9      327.21      386.77     66.23 o 
   1  -8   9     1283.77     1351.08    117.66 o 
   2  -8   9      789.26      800.98     48.19 o 
   3  -8   9      335.80      352.06     30.94 o 
   4  -8   9       88.69       84.84     15.59 o 
   5  -8   9       94.98       87.90     13.12 o 
   6  -8   9        6.61        7.83      9.10 o 
  -6  -7   9      971.19      871.35    127.24 o 
  -5  -7   9     1532.59     1527.40    166.00 o 
  -4  -7   9     2287.06     2352.64    211.04 o 
  -3  -7   9     1368.83     1421.72    116.06 o 
  -2  -7   9     1987.68     2057.27    178.77 o 
  -1  -7   9       66.97       58.99     34.98 o 
   0  -7   9       10.91       16.66     13.26 o 
   1  -7   9       18.36       23.64     11.11 o 
   2  -7   9     1210.91     1149.79     47.32 o 
   3  -7   9       29.94       28.74      7.42 o 
   4  -7   9       39.52       28.86     15.51 o 
   5  -7   9       38.17       48.41     20.83 o 
   6  -7   9      691.83      665.37     78.85 o 
   7  -7   9        4.23        7.29      7.93 o 
  -6  -6   9       25.70       12.03     14.27 o 
  -5  -6   9      112.34       83.53     91.25 o 
  -4  -6   9        6.69        3.19     10.33 o 
  -3  -6   9      849.59      747.62     77.35 o 
  -2  -6   9      172.16      133.57     28.70 o 
  -1  -6   9      142.71      100.94     30.40 o 
   0  -6   9       11.81       23.26     15.28 o 
   1  -6   9      313.80      293.72     40.79 o 
   2  -6   9        3.04        5.31      3.84 o 
   3  -6   9      247.67      246.41     31.92 o 
   4  -6   9      136.03      129.39     15.38 o 
   5  -6   9        1.03       17.35     17.99 o 
   6  -6   9      605.47      620.06     58.24 o 
   7  -6   9      887.25      872.30     82.57 o 
  -6  -5   9      384.33      351.64     26.89 o 
  -5  -5   9      771.79      807.09     52.33 o 
  -4  -5   9      494.42      446.99     50.90 o 
  -3  -5   9      642.22      655.25     55.47 o 
  -2  -5   9       73.17       68.04     16.93 o 
  -1  -5   9      500.93      512.47     31.09 o 
   0  -5   9     2935.37     3468.61    128.14 o 
   1  -5   9     1124.22     1135.25     40.69 o 
   2  -5   9      317.53      312.32     27.08 o 
   3  -5   9       27.70       28.71     17.54 o 
   4  -5   9      832.61      828.42     37.13 o 
   5  -5   9        9.97        6.76      4.04 o 
   6  -5   9       42.11       23.26     28.96 o 
   7  -5   9       36.86       28.48     36.63 o 
   8  -5   9        9.14       10.81     13.79 o 
  -7  -4   9       40.77       21.24     34.23 o 
  -6  -4   9       55.66       38.60     41.69 o 
  -5  -4   9       16.27       25.02     35.35 o 
  -4  -4   9      518.80      492.56     93.70 o 
  -3  -4   9        6.05        9.32      7.56 o 
  -2  -4   9     2218.14     2204.32     87.52 o 
  -1  -4   9     1708.50     1669.70     73.04 o 
   0  -4   9      747.67      971.17     61.33 o 
   1  -4   9     4362.83     4256.47     93.58 o 
   2  -4   9      951.16      824.36     23.69 o 
   3  -4   9     3450.15     3323.29     78.34 o 
   4  -4   9     1171.98     1015.20     51.50 o 
   5  -4   9     4639.73     4669.74    222.97 o 
   6  -4   9      672.15      660.61     41.00 o 
   7  -4   9      577.91      679.85     83.69 o 
   8  -4   9      173.85      209.97     39.13 o 
  -7  -3   9       44.08       29.87     27.04 o 
  -6  -3   9       22.27       22.68     27.68 o 
  -5  -3   9       67.75       90.61     22.68 o 
  -4  -3   9        5.28       10.17      8.78 o 
  -3  -3   9     1489.64     1426.08     61.70 o 
  -2  -3   9     5321.61     5407.06    209.07 o 
  -1  -3   9     3192.91     3263.49     99.24 o 
   0  -3   9     5844.05     7094.71    376.84 o 
   1  -3   9     4164.18     4563.57     64.78 o 
   2  -3   9     4064.11     4279.42     88.67 o 
   3  -3   9      539.02      548.19     27.79 o 
   4  -3   9     1340.97     1273.09     64.71 o 
   5  -3   9      441.10      443.70     30.03 o 
   6  -3   9      105.74      107.30     19.11 o 
   7  -3   9      218.00      206.86     36.79 o 
   8  -3   9      464.56      499.80     75.38 o 
  -7  -2   9      128.88      134.69     34.07 o 
  -6  -2   9      375.41      430.22     61.81 o 
  -5  -2   9      106.64      105.09     19.64 o 
  -4  -2   9     1868.22     1936.42    196.34 o 
  -3  -2   9       64.41       42.54     34.76 o 
  -2  -2   9      543.54      490.53     25.02 o 
  -1  -2   9      143.38      137.69      9.36 o 
   0  -2   9     1855.48     2016.91     71.09 o 
   1  -2   9       65.30       64.94      3.24 o 
   2  -2   9     1317.53     1309.66     20.15 o 
   3  -2   9     1210.81     1178.43     44.34 o 
   4  -2   9       47.93       41.80      5.03 o 
   5  -2   9      156.04      175.11     28.68 o 
   6  -2   9        0.14        1.56      5.32 o 
   7  -2   9      575.78      606.38     41.20 o 
   8  -2   9       20.33       15.92     22.15 o 
  -7  -1   9      459.08      474.40     51.64 o 
  -6  -1   9        2.40        0.85      2.61 o 
  -5  -1   9     1600.41     1493.06    120.00 o 
  -4  -1   9      189.98      151.02     21.59 o 
  -3  -1   9    16820.80    17958.90   1138.20 o 
  -2  -1   9     5148.07     5245.11    101.03 o 
  -1  -1   9    52025.99    53237.88   1361.19 o 
   0  -1   9     6115.38     6857.91    150.10 o 
   1  -1   9     3655.94     3520.16     38.87 o 
   2  -1   9      929.02      848.43     15.12 o 
   3  -1   9       10.03       13.23      3.17 o 
   4  -1   9        0.32        4.65      5.30 o 
   5  -1   9      151.99      335.40     46.42 o 
   6  -1   9      125.45      119.21     22.31 o 
   7  -1   9      149.07      119.95     34.18 o 
   8  -1   9       78.22      101.58     35.56 o 
  -7   0   9       24.50       19.70     18.58 o 
  -6   0   9       92.39       74.27     18.69 o 
  -5   0   9       80.49       73.04     22.36 o 
  -4   0   9      166.51      164.48     18.47 o 
  -3   0   9      423.84      565.28    160.93 o 
  -2   0   9      954.17      980.86     29.17 o 
  -1   0   9      314.49      291.70      9.49 o 
   0   0   9     5634.34     6481.70     88.26 o 
   1   0   9      444.18      445.09      6.65 o 
   2   0   9     5685.09     5978.22     80.56 o 
   3   0   9      949.44     1321.98     39.75 o 
   4   0   9      253.15      240.07     33.70 o 
   5   0   9        5.15        6.87      6.02 o 
   6   0   9       35.14       34.60     36.89 o 
   7   0   9      265.60      258.20     67.56 o 
   8   0   9      102.99       85.66     17.46 o 
  -7   1   9       32.47       26.03     28.38 o 
  -6   1   9       34.91       33.38     23.53 o 
  -5   1   9      336.49     1671.83    123.35 o 
  -4   1   9      607.25      570.47     16.47 o 
  -3   1   9      268.99      213.89     16.53 o 
  -2   1   9      411.57      416.34     10.15 o 
  -1   1   9      942.45      957.80     15.90 o 
   0   1   9        0.07        1.81      0.92 o 
   1   1   9       82.08       85.44      3.60 o 
   2   1   9     1058.31     1077.41     25.61 o 
   3   1   9      129.08      148.63      9.72 o 
   4   1   9      102.96      113.66     28.70 o 
   5   1   9      435.89      551.23     72.78 o 
   6   1   9       17.58       17.67     15.49 o 
   7   1   9       12.36       12.09     11.66 o 
  -7   2   9      121.79      122.07     12.38 o 
  -6   2   9     2490.86     2412.33    156.16 o 
  -5   2   9       22.31       45.69     19.43 o 
  -4   2   9      528.99      501.22     18.52 o 
  -3   2   9      278.72      317.09     22.08 o 
  -2   2   9     2526.97     2594.57     78.50 o 
  -1   2   9       63.81       57.61      4.29 o 
   0   2   9      155.02      159.37      5.58 o 
   1   2   9      516.33      475.13     14.15 o 
   2   2   9      138.64      140.61     10.66 o 
   3   2   9      318.08      364.18     66.42 o 
   4   2   9       42.43       39.91      6.37 o 
   5   2   9      339.94      316.87     54.78 o 
   6   2   9      126.06       97.69     54.20 o 
   7   2   9      177.86      156.04     36.20 o 
  -7   3   9      210.84      208.24     30.40 o 
  -6   3   9       39.85       37.32     10.05 o 
  -5   3   9      341.05      471.96     35.80 o 
  -4   3   9        2.98        4.67      2.10 o 
  -3   3   9       99.39       75.83      6.60 o 
  -2   3   9      638.31      651.39     17.94 o 
  -1   3   9     1315.53     1324.02     32.88 o 
   0   3   9        7.62       10.24      8.38 o 
   1   3   9      745.29      709.16     25.62 o 
   2   3   9      220.20      199.42     14.70 o 
   3   3   9     1152.10     1098.19     65.01 o 
   4   3   9      126.38      120.32     20.35 o 
   5   3   9     1769.78     1813.34    141.72 o 
   6   3   9       69.91       53.02     65.64 o 
   7   3   9       57.27       49.56     62.45 o 
  -8   4   9      163.46      162.75     40.89 o 
  -7   4   9       65.97       51.41     19.01 o 
  -6   4   9       63.67       53.00     29.71 o 
  -5   4   9      116.79      120.51     16.92 o 
  -4   4   9     2153.16     2019.26     84.33 o 
  -3   4   9      121.95      124.49     12.85 o 
  -2   4   9      412.47      375.40     22.48 o 
  -1   4   9       27.90       26.55      3.21 o 
   0   4   9      316.86      300.17     23.35 o 
   1   4   9        0.02        2.08      4.01 o 
   2   4   9     1721.70     1736.16    124.91 o 
   3   4   9       95.04       82.04     19.23 o 
   4   4   9      891.78      885.00     62.35 o 
   5   4   9      499.11      515.13     43.02 o 
   6   4   9     2711.58     2865.48    238.77 o 
  -8   5   9        3.33       37.53     47.91 o 
  -7   5   9      666.07      702.78     58.88 o 
  -6   5   9       28.25       35.79      8.89 o 
  -5   5   9     1989.75     2080.40    138.54 o 
  -4   5   9      149.27      169.01     24.20 o 
  -3   5   9      287.35      277.50     18.26 o 
  -2   5   9      334.59      303.32     33.44 o 
  -1   5   9      456.38      440.54     49.13 o 
   0   5   9       25.79       28.76     13.12 o 
   1   5   9     2805.09     2797.22    199.30 o 
   2   5   9       23.25       18.66     10.61 o 
   3   5   9      749.76      716.66     49.53 o 
   4   5   9      124.83      122.17     18.96 o 
   5   5   9       11.65       37.27     34.66 o 
   6   5   9       39.65       32.63     53.66 o 
  -7   6   9        8.23        9.83      7.85 o 
  -6   6   9      593.72      615.13     39.34 o 
  -5   6   9      146.41      148.98     22.97 o 
  -4   6   9     3311.52     3354.50    198.99 o 
  -3   6   9       54.88       56.54      9.03 o 
  -2   6   9     4598.54     4073.56    316.52 o 
  -1   6   9      230.74      228.29     35.95 o 
   0   6   9        8.99       10.43      5.75 o 
   1   6   9      115.57      112.04     15.61 o 
   2   6   9      834.68      789.15     52.88 o 
   3   6   9       30.89       23.07     15.44 o 
   4   6   9      239.11      251.07     43.82 o 
   5   6   9       50.25       32.00     37.53 o 
  -7   7   9      426.05      482.64     57.71 o 
  -6   7   9        9.49        9.53      8.34 o 
  -5   7   9     1213.11     1217.06     82.33 o 
  -4   7   9      951.75      959.04     59.45 o 
  -3   7   9     2835.88     2846.10    185.03 o 
  -2   7   9       56.83       49.13     10.11 o 
  -1   7   9      675.74      743.84     51.31 o 
   0   7   9      100.83      116.60     23.71 o 
   1   7   9     2291.22     2374.63    157.91 o 
   2   7   9       36.48       63.15     20.87 o 
   3   7   9     3124.81     3345.89    142.78 o 
   4   7   9        0.04        2.61      8.15 o 
   5   7   9      196.43      202.20     69.00 o 
  -6   8   9      308.54      291.60     50.36 o 
  -5   8   9       98.81       91.95     10.72 o 
  -4   8   9       58.92       52.77     11.99 o 
  -3   8   9      640.35      587.00     45.25 o 
  -2   8   9      482.09      416.08     43.56 o 
  -1   8   9        0.34        1.14      6.26 o 
   0   8   9      485.80      540.98     26.33 o 
   1   8   9        1.60        0.98      5.38 o 
   2   8   9      513.79      495.84     37.79 o 
   3   8   9        7.30        5.75      7.74 o 
   4   8   9        1.03        2.13      8.89 o 
  -5   9   9       19.67       20.79     16.03 o 
  -4   9   9       41.60       30.13     26.83 o 
  -3   9   9      910.13      923.73     77.44 o 
  -2   9   9      499.75      484.62     52.92 o 
  -1   9   9      999.44      965.47     89.17 o 
   0   9   9      111.01      110.00     22.71 o 
   1   9   9      396.74      400.83     54.35 o 
   2   9   9       18.27        9.07      8.60 o 
   3   9   9       44.64       17.26     20.25 o 
  -4  10   9      283.74      328.03     49.33 o 
  -3  10   9        0.03        1.97      9.96 o 
  -2  10   9      211.75      195.49     50.15 o 
  -1  10   9       14.63       18.10     23.90 o 
   0  10   9        3.32        4.76      6.95 o 
   1  10   9       68.14       68.24     27.74 o 
   0 -11  10       64.91       54.52     85.77 o 
   1 -11  10        1.18        5.32      8.27 o 
   2 -11  10     2310.75     2447.66    229.95 o 
   3 -11  10        4.81        5.86      7.04 o 
  -2 -10  10      434.50      422.55     55.69 o 
  -1 -10  10     1433.39     1271.64    113.56 o 
   0 -10  10      267.23      303.30     63.83 o 
   1 -10  10     2360.33     2231.95    247.18 o 
   2 -10  10      342.48      315.82     35.20 o 
   3 -10  10      284.04      342.44     48.88 o 
   4 -10  10       23.02       14.97     15.42 o 
  -4  -9  10       31.32       14.85     27.04 o 
  -3  -9  10      146.96       93.38     84.01 o 
  -2  -9  10      211.11      185.16     43.34 o 
  -1  -9  10        0.87        5.06      9.58 o 
   0  -9  10      203.38      202.94     70.38 o 
   1  -9  10       65.54       67.32     45.94 o 
   2  -9  10      134.18       99.25     11.44 o 
   3  -9  10       65.24       68.59     19.09 o 
   4  -9  10      300.70      345.28     25.89 o 
   5  -9  10        0.01        3.14      5.49 o 
  -5  -8  10       23.48       29.92     26.94 o 
  -4  -8  10      168.11      140.44     53.13 o 
  -3  -8  10      810.39      922.61     86.99 o 
  -2  -8  10      187.27      169.08     56.59 o 
  -1  -8  10      729.66      717.17     67.19 o 
   0  -8  10       89.02       93.38     48.34 o 
   1  -8  10        4.23        8.33      4.46 o 
   2  -8  10       62.95       61.98     19.43 o 
   3  -8  10      109.73       92.34     11.70 o 
   4  -8  10       34.11       35.74     29.62 o 
   5  -8  10       48.11       57.88     11.50 o 
   6  -8  10      112.74      107.22     27.31 o 
  -6  -7  10      810.99      693.26     99.50 o 
  -5  -7  10      740.49      815.71     79.48 o 
  -4  -7  10      698.58      705.62     67.67 o 
  -3  -7  10      209.57      205.60     23.42 o 
  -2  -7  10        7.02        9.90     16.02 o 
  -1  -7  10      108.05      105.84     61.86 o 
   0  -7  10     1552.31     1782.51    122.29 o 
   1  -7  10        0.05        1.47      3.87 o 
   2  -7  10        3.52        4.85      3.49 o 
   3  -7  10      158.08      164.85     26.55 o 
   4  -7  10     1560.24     1642.02     73.09 o 
   5  -7  10        2.79        1.80      5.51 o 
   6  -7  10      824.87      875.92     76.24 o 
   7  -7  10       34.16       40.46     39.02 o 
  -6  -6  10       74.13       36.10     50.79 o 
  -5  -6  10      323.08      329.65     81.45 o 
  -4  -6  10      556.76      594.24     57.18 o 
  -3  -6  10      261.70      245.21     48.34 o 
  -2  -6  10      215.91      199.75     60.11 o 
  -1  -6  10      530.95      487.61     60.85 o 
   0  -6  10     1154.35     1323.55    138.10 o 
   1  -6  10      620.84      646.02     54.91 o 
   2  -6  10      510.89      487.24     28.14 o 
   3  -6  10     1069.98     1066.29     46.92 o 
   4  -6  10       94.33       88.68     12.31 o 
   5  -6  10     1811.84     1708.49    173.38 o 
   6  -6  10       23.08       21.99     24.22 o 
   7  -6  10      868.35      952.91     89.44 o 
  -6  -5  10       43.44       29.23     33.27 o 
  -5  -5  10      119.78      119.95     80.60 o 
  -4  -5  10      110.93      114.73     66.71 o 
  -3  -5  10      233.09      244.04     49.40 o 
  -2  -5  10     2728.12     2682.98    271.35 o 
  -1  -5  10     2789.09     2720.19     80.92 o 
   0  -5  10      180.19      218.75     28.27 o 
   1  -5  10       99.68       91.13     15.50 o 
   2  -5  10     2022.51     2008.69     38.81 o 
   3  -5  10       88.54       77.11     13.33 o 
   4  -5  10      213.53      225.66     14.95 o 
   5  -5  10      382.66      410.66     37.94 o 
   6  -5  10        5.49        5.01      4.95 o 
   7  -5  10        5.02        4.21     10.06 o 
  -7  -4  10        1.16        1.44      3.89 o 
  -6  -4  10      301.88      308.41     75.49 o 
  -5  -4  10      127.26       91.30     22.47 o 
  -4  -4  10      494.28      492.24     61.44 o 
  -3  -4  10      770.56      705.14     84.33 o 
  -2  -4  10     1146.39     1076.42     60.37 o 
  -1  -4  10     2163.56     1562.85     65.86 o 
   0  -4  10     6255.71     6863.06    315.67 o 
   1  -4  10     3554.08     3278.11     73.81 o 
   2  -4  10     6621.90     6447.35    234.89 o 
   3  -4  10     7455.94     7313.56    170.74 o 
   4  -4  10     2489.40     2343.12     81.63 o 
   5  -4  10     1492.18     1552.13     77.33 o 
   6  -4  10      297.06      299.07     46.02 o 
   7  -4  10      151.49      192.30     43.55 o 
   8  -4  10       47.09       43.66     30.77 o 
  -7  -3  10       57.57       61.38     27.04 o 
  -6  -3  10      121.70      117.82     13.84 o 
  -5  -3  10      521.13      491.55     50.74 o 
  -4  -3  10     1160.69     1172.09     91.78 o 
  -3  -3  10     4873.84     4932.01    136.77 o 
  -2  -3  10     2551.26     2568.78    107.75 o 
  -1  -3  10     3557.05     3675.92    142.20 o 
   0  -3  10     2517.10     3304.56    437.24 o 
   1  -3  10      223.99      222.05      9.27 o 
   2  -3  10       83.93       99.41      7.82 o 
   3  -3  10       28.64       30.94      4.27 o 
   4  -3  10     1635.19     1604.13     58.14 o 
   5  -3  10       30.04      243.35     47.97 o 
   6  -3  10      683.40      714.15     44.11 o 
   7  -3  10      255.48      272.60     44.72 o 
   8  -3  10       59.86       42.80     49.09 o 
  -7  -2  10      355.51      363.99     33.43 o 
  -6  -2  10      786.66      865.49     76.18 o 
  -5  -2  10      533.32      539.94     62.82 o 
  -4  -2  10       65.17       59.71     10.21 o 
  -3  -2  10      131.00       94.67     15.03 o 
  -2  -2  10      697.40      700.66     38.12 o 
  -1  -2  10        1.87        3.18      2.21 o 
   0  -2  10     1521.78     1604.96     64.18 o 
   1  -2  10      260.83      301.79      7.12 o 
   2  -2  10       35.89       50.36      6.44 o 
   3  -2  10        4.46        5.74      3.77 o 
   4  -2  10       32.32       31.84      3.90 o 
   5  -2  10     1486.03     1567.92     78.87 o 
   6  -2  10      281.35      281.36     31.03 o 
   7  -2  10       12.56       14.43     15.44 o 
   8  -2  10       56.46       46.64     48.23 o 
  -7  -1  10     1013.28      978.99     99.45 o 
  -6  -1  10      446.43      494.05     79.01 o 
  -5  -1  10     6803.35     6982.00    223.71 o 
  -4  -1  10     3677.03     3407.27    288.50 o 
  -3  -1  10     9254.24     8878.37    249.71 o 
  -2  -1  10     1786.94     1551.66    122.69 o 
  -1  -1  10       91.16       92.50      3.53 o 
   0  -1  10      202.77      210.09      7.92 o 
   1  -1  10      305.77      310.96      5.64 o 
   2  -1  10       78.29       74.85      4.13 o 
   3  -1  10      421.18      458.77     27.59 o 
   4  -1  10      705.35      694.37     57.14 o 
   5  -1  10       55.95      458.59     56.17 o 
   6  -1  10       66.70       76.79     16.64 o 
   7  -1  10        0.01        3.25     11.61 o 
   8  -1  10       69.28       75.33     17.25 o 
  -7   0  10       60.82       42.54     18.79 o 
  -6   0  10      166.84      175.10     32.05 o 
  -4   0  10      218.18      210.26     21.80 o 
  -3   0  10       43.89       57.77     51.06 o 
  -2   0  10     3060.40     3166.49     94.39 o 
  -1   0  10     1534.95     1513.91     32.55 o 
   0   0  10      796.28      835.09     16.57 o 
   1   0  10      222.76      228.77      5.02 o 
   2   0  10      200.82      208.46     15.49 o 
   3   0  10       10.75       28.35    101.37 o 
   4   0  10        3.43        3.48      4.17 o 
   5   0  10      149.13      152.15     32.10 o 
   6   0  10      838.14      912.82     79.16 o 
   7   0  10       65.12       50.26     66.81 o 
   8   0  10      227.93      228.18     67.03 o 
  -7   1  10      640.94      639.81     70.59 o 
  -6   1  10      242.51      272.42     51.75 o 
  -5   1  10      357.05      607.91     35.87 o 
  -4   1  10       78.07       69.57      8.57 o 
  -3   1  10     1279.01     1379.79     38.28 o 
  -2   1  10       55.32       64.39      7.38 o 
  -1   1  10      339.16      359.70     41.35 o 
   0   1  10     1286.93     1472.37     23.35 o 
   1   1  10     7160.96     7996.04    138.48 o 
   2   1  10     1760.93     1803.12     40.86 o 
   3   1  10     1801.79     1938.34     67.37 o 
   4   1  10      317.28      321.34     37.05 o 
   5   1  10       18.85       70.59     45.31 o 
   6   1  10       26.45       35.62     37.00 o 
   7   1  10      128.05      140.12     22.15 o 
  -7   2  10      178.39      156.69     21.72 o 
  -6   2  10       12.51       15.76     11.83 o 
  -5   2  10       79.76       79.11     13.55 o 
  -4   2  10      530.80      517.81     16.12 o 
  -3   2  10      293.01      324.84     21.94 o 
  -2   2  10      351.15      317.96     21.77 o 
  -1   2  10        6.37        9.76      3.12 o 
   0   2  10     1749.53     1944.45     35.82 o 
   1   2  10       53.85       53.77      5.96 o 
   2   2  10       76.84       82.36      6.75 o 
   3   2  10       17.81       24.01     16.40 o 
   4   2  10       18.16       17.85      3.72 o 
   5   2  10      336.35      310.27     56.54 o 
   6   2  10      198.32      197.57     38.86 o 
   7   2  10      107.29      140.28     37.80 o 
  -8   3  10        0.01        2.98      7.35 o 
  -7   3  10      738.98      692.33     74.43 o 
  -6   3  10       73.87       75.33     15.23 o 
  -5   3  10       14.54       11.12      5.61 o 
  -4   3  10       37.99       36.83      5.65 o 
  -3   3  10     1617.78     1621.88     36.56 o 
  -2   3  10      340.38      306.92     23.31 o 
  -1   3  10      935.82      857.04     23.37 o 
   0   3  10      235.09      259.98     23.03 o 
   1   3  10     3599.62     3643.34    157.32 o 
   2   3  10      673.49      606.62     18.99 o 
   3   3  10     2602.53     2550.32    112.13 o 
   4   3  10       47.85       49.44      9.21 o 
   5   3  10       25.24       86.62     43.39 o 
   6   3  10      271.89      252.72     59.57 o 
   7   3  10        9.73       12.72     17.20 o 
  -8   4  10      145.58      153.33     53.72 o 
  -7   4  10       13.53        8.85      6.75 o 
  -6   4  10     1641.40     1781.58     96.41 o 
  -5   4  10       11.81       26.91     12.86 o 
  -4   4  10      760.99      703.49     26.56 o 
  -3   4  10      218.07      236.42     20.41 o 
  -2   4  10      175.04      147.14     10.88 o 
  -1   4  10      381.51      383.28     28.97 o 
   0   4  10     2728.92     3109.30    179.70 o 
   1   4  10      276.71      283.10     30.47 o 
   2   4  10     4470.54     4407.53    311.61 o 
   3   4  10     1160.80     1124.11     60.12 o 
   4   4  10     9096.77     8880.17   6087.58 o 
   5   4  10     1960.12     1954.26    182.66 o 
   6   4  10     3713.76     3911.50    136.40 o 
  -8   5  10       59.60       50.47     30.08 o 
  -7   5  10      283.96      293.04     42.64 o 
  -6   5  10       16.69       18.33     13.43 o 
  -5   5  10       48.74       39.79     12.31 o 
  -4   5  10        8.62       13.11      8.33 o 
  -3   5  10      636.04      619.00     29.94 o 
  -2   5  10      143.33      119.80     14.73 o 
  -1   5  10     3050.74     3013.95    216.78 o 
   0   5  10       48.47       52.81     11.95 o 
   1   5  10       31.75       43.08     19.90 o 
   2   5  10      152.87      147.10     23.30 o 
   3   5  10      161.00      162.14     25.45 o 
   4   5  10       58.24       59.96     12.18 o 
   5   5  10      417.97      439.21     59.25 o 
   6   5  10      288.28      271.83     59.20 o 
  -7   6  10       11.54       10.14      8.46 o 
  -6   6  10     1119.20     1136.77     71.13 o 
  -5   6  10       44.53       47.64     11.94 o 
  -4   6  10     1197.92     1106.33     75.44 o 
  -3   6  10        1.66        1.88      2.54 o 
  -2   6  10       21.80       26.89      8.08 o 
  -1   6  10      301.50      275.36     37.66 o 
   0   6  10     1642.47     1727.77     88.63 o 
   1   6  10        8.61       10.46      5.34 o 
   2   6  10      399.13      416.92     53.63 o 
   3   6  10        0.55       -1.38      9.48 o 
   4   6  10      167.27      130.91     75.65 o 
   5   6  10       79.11       79.01     18.47 o 
  -7   7  10      588.64      592.09     59.58 o 
  -6   7  10      187.76      201.56     28.93 o 
  -5   7  10     1055.07     1142.82     81.18 o 
  -4   7  10      111.30       98.95     18.29 o 
  -3   7  10      156.31      191.98     47.28 o 
  -2   7  10       43.20       38.24      9.00 o 
  -1   7  10     1668.17     1805.04    111.59 o 
   0   7  10        3.49        6.76      9.76 o 
   1   7  10     3461.70     3292.69    175.51 o 
   2   7  10       53.58       57.98     23.38 o 
   3   7  10      136.55      130.53     28.77 o 
   4   7  10      141.41      136.50     21.93 o 
  -6   8  10        5.41        1.79      5.10 o 
  -5   8  10      105.10      103.16     15.67 o 
  -4   8  10      262.92      236.23     42.18 o 
  -3   8  10      144.57      210.08     46.37 o 
  -2   8  10      520.58      531.57     32.62 o 
  -1   8  10       18.63       14.56     11.77 o 
   0   8  10      132.04      146.52     25.52 o 
   1   8  10       45.28       36.48     26.17 o 
   2   8  10        4.47        8.82     11.21 o 
   3   8  10       76.26       66.47     10.54 o 
   4   8  10        0.44        3.35     15.55 o 
  -5   9  10     1426.32     1497.81    141.76 o 
  -4   9  10      756.63      771.93     55.35 o 
  -3   9  10     1998.18     1925.56    253.31 o 
  -2   9  10        0.83        0.59     10.91 o 
  -1   9  10      275.39      250.10     38.48 o 
   0   9  10        3.97        5.00      4.16 o 
   1   9  10      164.69      151.52     30.75 o 
   2   9  10       17.71        9.75     12.20 o 
  -4  10  10      227.10      221.12     40.16 o 
  -3  10  10       98.10       94.10     30.06 o 
  -2  10  10       42.47       34.76     43.71 o 
  -1  10  10       65.34       76.88     18.79 o 
   0  10  10      225.57      222.94     34.95 o 
   1  10  10       54.72       56.59     17.10 o 
   0 -11  11     2536.59     2822.15    265.44 o 
   1 -11  11        3.11        5.18      9.76 o 
   2 -11  11     2021.81     2063.14    193.90 o 
  -1 -10  11      932.69      935.92     95.51 o 
   0 -10  11       56.18       38.60     62.34 o 
   1 -10  11       85.23       52.57     15.09 o 
   2 -10  11        1.17        3.43      4.09 o 
   3 -10  11       50.56       63.77     10.37 o 
   4 -10  11       50.19       39.38     28.45 o 
  -4  -9  11        3.05        1.44     11.34 o 
  -3  -9  11       25.06       16.82     25.02 o 
  -2  -9  11        2.27        7.77     19.64 o 
  -1  -9  11       98.74       88.64     69.95 o 
   0  -9  11       37.01       17.25     22.84 o 
   1  -9  11        0.07        1.96      7.46 o 
   2  -9  11      658.11      678.29     42.71 o 
   3  -9  11       15.06        9.49      7.34 o 
   4  -9  11       92.57       95.51     14.68 o 
   5  -9  11        1.34        3.19     11.55 o 
  -5  -8  11      559.62      709.24    102.75 o 
  -4  -8  11      169.33      153.06     34.92 o 
  -3  -8  11      478.03      515.72     54.62 o 
  -2  -8  11       61.28       51.16     48.45 o 
  -1  -8  11       58.41       74.53     61.76 o 
   0  -8  11       87.44       98.17     24.81 o 
   1  -8  11      597.88      634.91     64.30 o 
   2  -8  11      121.28      122.04     16.02 o 
   3  -8  11      107.99      101.95     12.43 o 
   4  -8  11        0.31        3.15      5.23 o 
   5  -8  11      358.00      368.54     33.22 o 
   6  -8  11      178.34      193.79     45.15 o 
  -5  -7  11       95.57       68.04     70.81 o 
  -4  -7  11      495.65      471.42     50.42 o 
  -3  -7  11       11.37       11.39     15.01 o 
  -2  -7  11     1302.23     1320.46    127.77 o 
  -1  -7  11       26.83       36.31     20.28 o 
   0  -7  11      366.28      437.08     56.65 o 
   1  -7  11      184.49      171.75     23.65 o 
   2  -7  11     1574.65     1578.67     63.25 o 
   3  -7  11        9.95        8.73      4.63 o 
   4  -7  11     1992.31     1966.71     89.26 o 
   5  -7  11      119.93      116.77     11.34 o 
   6  -7  11     1251.41     1216.65    101.47 o 
   7  -7  11       14.20        7.19     10.59 o 
  -6  -6  11      461.45      503.05     52.71 o 
  -5  -6  11      188.83      267.84     67.88 o 
  -4  -6  11      284.94      282.00     45.94 o 
  -3  -6  11       84.77       77.89     57.39 o 
  -2  -6  11      675.73      634.22     76.82 o 
  -1  -6  11      462.76      423.19     79.91 o 
   0  -6  11       47.28       60.11     34.87 o 
   1  -6  11      926.22      953.55     74.21 o 
   2  -6  11      259.07      251.18     29.07 o 
   3  -6  11      447.74      407.38     30.00 o 
   4  -6  11       71.02       67.63     11.43 o 
   5  -6  11     1445.91     1402.82     71.88 o 
   6  -6  11        9.75        5.96      8.57 o 
   7  -6  11       50.68       43.76     55.63 o 
  -7  -5  11        6.89        2.29      5.11 o 
  -6  -5  11      155.06      142.15     33.59 o 
  -5  -5  11      366.94      372.98     83.80 o 
  -4  -5  11      759.67      837.70     84.49 o 
  -3  -5  11      843.97      791.49     65.32 o 
  -2  -5  11        2.40        7.83     10.17 o 
  -1  -5  11       39.88       41.31     30.29 o 
   0  -5  11     1471.61     1657.29    116.94 o 
   1  -5  11       23.27       24.28     10.05 o 
   2  -5  11      102.48       93.38     14.12 o 
   3  -5  11       10.64        9.53      5.42 o 
   4  -5  11      593.36      580.46     38.40 o 
   5  -5  11       57.31      124.10     28.26 o 
   6  -5  11       93.98      112.97     15.49 o 
   7  -5  11       63.20       63.89     15.76 o 
  -7  -4  11        1.04        2.34      5.27 o 
  -6  -4  11      581.79      579.44     54.57 o 
  -5  -4  11      537.51      640.83     59.89 o 
  -4  -4  11     2460.89     2336.03    155.24 o 
  -3  -4  11     2397.29     2322.19    214.39 o 
  -2  -4  11     4957.11     4473.80    121.22 o 
  -1  -4  11     3615.94     3359.69    126.01 o 
   0  -4  11     2301.72     2346.49    162.40 o 
   1  -4  11    10224.99    10784.93   1199.02 o 
   2  -4  11      742.50      663.35     30.58 o 
   3  -4  11      450.67      409.95     28.00 o 
   4  -4  11       14.09       10.15      5.15 o 
   5  -4  11      309.65      330.13     31.75 o 
   6  -4  11      149.88      146.24     25.51 o 
   7  -4  11      171.75      146.94     32.48 o 
  -7  -3  11      505.76      479.25     60.96 o 
  -6  -3  11      248.22      204.75     46.00 o 
  -5  -3  11     2747.50     2860.05    245.91 o 
  -4  -3  11     1179.03     1120.45     81.88 o 
  -3  -3  11      696.83      611.49     59.15 o 
  -1  -3  11       47.51       52.71     12.78 o 
   0  -3  11     1048.43     1241.95     44.30 o 
   1  -3  11     1401.23     1428.68     35.04 o 
   2  -3  11      944.43      909.35     32.38 o 
   3  -3  11     2155.80     2103.40     38.27 o 
   4  -3  11     1718.56     1710.69     61.86 o 
   5  -3  11     1439.16     1443.03     88.03 o 
   6  -3  11      397.23      366.86     59.41 o 
   7  -3  11       96.58       92.66     14.51 o 
   8  -3  11        0.36        2.72     11.39 o 
  -7  -2  11        0.86        1.17      3.89 o 
  -6  -2  11        1.58       -1.54     14.48 o 
  -5  -2  11      210.50      246.17     31.20 o 
  -4  -2  11        0.24        0.86      1.03 o 
  -3  -2  11       25.10       16.88      6.60 o 
  -2  -2  11      123.61      143.53     21.51 o 
  -1  -2  11      704.62      752.29     37.27 o 
   0  -2  11     2594.70     3232.58     75.73 o 
   1  -2  11      340.57      340.10      7.57 o 
   2  -2  11      700.78      678.94     18.08 o 
   3  -2  11     1364.78     1341.01     26.37 o 
   4  -2  11      447.17      419.16     20.38 o 
   5  -2  11       37.69       64.33     14.32 o 
   6  -2  11      379.59      395.78     41.38 o 
   7  -2  11      219.68      233.73     45.31 o 
   8  -2  11       70.79       95.14     37.59 o 
  -7  -1  11     1807.67     1802.26    165.20 o 
  -6  -1  11      590.20      656.80     54.68 o 
  -5  -1  11     3256.08     3122.99    211.57 o 
  -4  -1  11      119.76      101.09     15.09 o 
  -3  -1  11      555.17      626.22     48.66 o 
  -2  -1  11       35.99       43.73      5.22 o 
  -1  -1  11        0.02        2.53      0.98 o 
   0  -1  11       41.19       46.58      6.52 o 
   1  -1  11      913.02     1044.83     16.14 o 
   2  -1  11     1185.71     1262.91     26.20 o 
   3  -1  11      338.09      322.08     42.70 o 
   4  -1  11      210.78      207.77     21.68 o 
   5  -1  11        0.04        2.29      8.52 o 
   6  -1  11       15.04       13.60     13.57 o 
   7  -1  11       19.84       20.28     20.55 o 
   8  -1  11       26.42       10.17     22.79 o 
  -7   0  11       32.18       15.55     14.37 o 
  -6   0  11       40.87       35.03     22.41 o 
  -4   0  11       73.62       72.24     11.97 o 
  -3   0  11      361.33      319.20     28.01 o 
  -2   0  11     1556.07     1421.36     42.14 o 
  -1   0  11     1164.36     1100.92     28.21 o 
   0   0  11      613.57      661.53     14.19 o 
   1   0  11     1021.25     1010.48     16.26 o 
   2   0  11     1086.90     1072.27     24.24 o 
   3   0  11      560.16      579.39     29.48 o 
   4   0  11     1836.74     1813.10     96.17 o 
   5   0  11      432.95      444.00     45.89 o 
   6   0  11      249.31      235.21     53.82 o 
   7   0  11       61.34       51.06     67.93 o 
  -8   1  11        0.79        1.70      4.47 o 
  -7   1  11        7.08        7.13     14.85 o 
  -6   1  11       99.44       80.50     19.80 o 
  -5   1  11       39.02       61.93     73.20 o 
  -4   1  11       49.36       47.42      7.41 o 
  -3   1  11     3737.07     4027.59    105.86 o 
  -2   1  11     3181.71     3321.25     72.24 o 
  -1   1  11    11025.59    12336.96    191.75 o 
   0   1  11     2235.97     2610.50     92.30 o 
   1   1  11      459.38      531.11     14.15 o 
   2   1  11        0.46        9.23      3.06 o 
   3   1  11      231.47      235.56     20.70 o 
   4   1  11      347.82      349.35     67.13 o 
   5   1  11     1459.25     1538.15    145.66 o 
   6   1  11      744.99      701.46     83.00 o 
   7   1  11      551.20      701.36     73.57 o 
  -8   2  11       69.15       45.68     82.09 o 
  -7   2  11       59.07       35.14     13.31 o 
  -6   2  11     2150.40     2293.10    149.19 o 
  -5   2  11        3.22       60.11     21.40 o 
  -4   2  11     2538.39     2504.52    128.89 o 
  -3   2  11     1134.61     1179.65     27.98 o 
  -2   2  11       52.68       35.15      6.91 o 
  -1   2  11      113.64      108.03      9.64 o 
   0   2  11     1440.98     1689.84     62.15 o 
   1   2  11      384.78      366.63     25.08 o 
   2   2  11      297.12      273.55     17.42 o 
   3   2  11      643.65      635.72     38.78 o 
   4   2  11     1018.03     1010.86     50.55 o 
   5   2  11      435.41      568.63     84.75 o 
   6   2  11        3.93       10.01      7.40 o 
   7   2  11        0.09        3.89      9.42 o 
  -8   3  11       58.82       92.90     36.84 o 
  -7   3  11       96.55       93.79     23.04 o 
  -6   3  11       23.25       25.29     14.28 o 
  -5   3  11     1069.15     1036.47     22.78 o 
  -4   3  11      193.53      182.55     10.96 o 
  -3   3  11     1927.76     1762.94     32.22 o 
  -2   3  11      581.12      574.90     33.56 o 
  -1   3  11     3493.21     3648.44    102.16 o 
   0   3  11      417.53      476.93     21.17 o 
   1   3  11     1347.92     1328.41    116.83 o 
   2   3  11      270.50      237.08     26.25 o 
   3   3  11        9.61        9.52      5.64 o 
   4   3  11      347.85      357.51     45.96 o 
   5   3  11       27.37      184.15     55.58 o 
   6   3  11       58.32       55.47     70.38 o 
   7   3  11        4.26        4.47     13.68 o 
  -8   4  11      792.22      871.56    120.90 o 
  -7   4  11       50.03       59.07      8.88 o 
  -6   4  11      371.08      378.73     40.22 o 
  -5   4  11      110.95      101.08     14.92 o 
  -4   4  11      476.11      450.72     41.24 o 
  -3   4  11        0.24        2.21      2.19 o 
  -2   4  11     7662.25     7295.75    476.97 o 
  -1   4  11      555.29      520.37     22.66 o 
   0   4  11    11944.40    14680.65   1725.13 o 
   1   4  11     3165.54     3210.35     64.71 o 
   2   4  11    11594.46    11396.44    757.16 o 
   3   4  11     1661.12     1855.25     89.42 o 
   4   4  11     4432.97     4407.04    229.59 o 
   5   4  11      426.72      455.18     71.71 o 
   6   4  11      562.35      529.82     74.37 o 
  -8   5  11       25.56       12.94     16.72 o 
  -7   5  11        4.55        3.91      4.52 o 
  -6   5  11        4.85        4.93      4.76 o 
  -5   5  11      484.32      529.39     59.66 o 
  -4   5  11       18.87       14.93      6.17 o 
  -3   5  11      491.18      521.70     34.31 o 
  -2   5  11      222.89      237.84     60.17 o 
  -1   5  11      737.59      763.97     57.73 o 
   0   5  11      132.97      139.09     14.51 o 
   1   5  11      155.24      164.85     27.75 o 
   2   5  11       94.22       81.22     20.07 o 
   3   5  11      810.53      776.05     54.89 o 
   4   5  11      579.70      567.92     28.03 o 
   5   5  11      359.53      391.72     54.73 o 
   6   5  11       50.61       38.86     57.82 o 
  -7   6  11       53.50       65.00     51.00 o 
  -6   6  11      789.23      820.66     56.70 o 
  -5   6  11       12.27       11.55      8.19 o 
  -4   6  11        0.01       -0.04      4.10 o 
  -3   6  11       73.33       80.85     17.43 o 
  -2   6  11     1380.79     1251.45    104.11 o 
  -1   6  11        4.30        3.48      3.09 o 
   0   6  11      110.00      130.71     16.96 o 
   1   6  11        0.53        4.52      4.90 o 
   2   6  11      230.61      185.59     24.37 o 
   3   6  11       14.78       12.70      8.26 o 
   4   6  11       61.89       42.75     42.75 o 
   5   6  11      126.06      107.86     46.00 o 
  -7   7  11      487.96      501.18     76.34 o 
  -6   7  11       43.73       48.23     11.31 o 
  -5   7  11      338.85      363.36     64.24 o 
  -4   7  11       14.52       19.25     13.49 o 
  -3   7  11     1571.89     1600.12    129.90 o 
  -2   7  11       32.01       28.91      8.39 o 
  -1   7  11     3323.61     3175.78    206.38 o 
   0   7  11       10.16       15.65      9.94 o 
   1   7  11       23.03       19.27     16.21 o 
   2   7  11      105.31      100.76     16.26 o 
   3   7  11      279.34      244.30     37.62 o 
   4   7  11       12.03        8.20     15.60 o 
  -6   8  11      817.50      884.45     85.71 o 
  -5   8  11        3.28        3.87      7.38 o 
  -4   8  11      912.70     1030.28     82.71 o 
  -2   8  11      512.03      518.62     25.47 o 
  -1   8  11       21.34       17.05     12.27 o 
   0   8  11      765.82      848.21     58.38 o 
   1   8  11       34.04       35.15     30.43 o 
   2   8  11       45.37       37.75     35.61 o 
   3   8  11        1.64        1.61      5.48 o 
  -5   9  11      466.20      545.46     61.44 o 
  -4   9  11       15.94       17.65     15.84 o 
  -3   9  11       84.70       69.21     87.58 o 
  -2   9  11        4.57        3.78     12.51 o 
  -1   9  11      595.14      544.90     49.22 o 
   0   9  11        1.28        2.45      6.60 o 
   1   9  11      372.90      375.47     59.94 o 
   2   9  11        2.66        1.56      6.45 o 
  -3  10  11       20.27       11.32      9.15 o 
  -2  10  11      570.06      590.36     87.52 o 
  -1  10  11       29.48       19.91     23.21 o 
   0  10  11      192.03      188.40     44.12 o 
   0 -11  12     1453.75     1553.67    148.73 o 
   1 -11  12       45.85       34.34     38.58 o 
   2 -11  12        0.51        3.91      6.46 o 
  -1 -10  12      160.06      185.69     47.75 o 
   0 -10  12       39.43       33.83     28.42 o 
   1 -10  12     1186.84     1347.70    146.64 o 
   2 -10  12       14.05       12.49     11.20 o 
   3 -10  12      178.34      210.86     35.72 o 
   4 -10  12       51.52       51.47      8.98 o 
  -4  -9  12        6.97       12.35     14.75 o 
  -3  -9  12       24.26       16.40     21.35 o 
  -2  -9  12       21.65       11.66     19.43 o 
  -1  -9  12       72.75       57.66     60.64 o 
   0  -9  12        2.05        3.83     11.93 o 
   1  -9  12       12.35        8.06      9.65 o 
   2  -9  12      552.72      576.39     34.94 o 
   3  -9  12        1.35        3.87      4.81 o 
   4  -9  12     1109.53     1181.74     71.68 o 
   5  -9  12       28.40       36.91     23.64 o 
  -5  -8  12       60.90       26.89     89.97 o 
  -4  -8  12      144.45      141.77     63.41 o 
  -3  -8  12       94.60       75.17     55.37 o 
  -2  -8  12       63.80       65.16     39.72 o 
  -1  -8  12        0.42        1.54      8.57 o 
   0  -8  12       21.71       27.79     24.33 o 
   1  -8  12       26.80       28.17     19.58 o 
   2  -8  12       23.17       24.40     13.87 o 
   3  -8  12      112.06      119.59     11.89 o 
   4  -8  12      111.06      108.76     24.57 o 
   5  -8  12      227.44      231.79     33.15 o 
   6  -8  12       57.25       52.55     40.73 o 
  -5  -7  12       32.30       20.18     19.27 o 
  -4  -7  12      215.80      229.72     57.07 o 
  -3  -7  12       10.37        7.56     10.70 o 
  -2  -7  12      136.63      158.70     63.62 o 
  -1  -7  12      579.17      543.83     57.76 o 
   0  -7  12     1691.45     1865.94    120.74 o 
   1  -7  12      574.68      603.85     51.47 o 
   2  -7  12     7040.66     7361.63    206.43 o 
   3  -7  12      637.61      626.08     36.97 o 
   4  -7  12     1588.40     1712.44     52.50 o 
   5  -7  12       58.56       83.38     29.52 o 
   6  -7  12      103.79      123.35     23.11 o 
  -6  -6  12       75.08       34.92     32.69 o 
  -5  -6  12      108.80       99.45     80.92 o 
  -4  -6  12      105.70       90.13     52.76 o 
  -3  -6  12      773.95      741.39     85.50 o 
  -2  -6  12      135.93      176.70     34.82 o 
  -1  -6  12     1161.78     1033.77     76.82 o 
   0  -6  12      144.80      140.51     18.53 o 
   1  -6  12      959.31      901.76     42.68 o 
   2  -6  12       85.59       83.44     13.68 o 
   3  -6  12     2106.17     2184.53     85.02 o 
   4  -6  12       36.78       29.60      7.58 o 
   5  -6  12     1278.85     1223.07     38.44 o 
   6  -6  12        4.66        5.96     13.47 o 
   7  -6  12     2452.99     2506.07    331.19 o 
  -7  -5  12      152.00      149.49     49.14 o 
  -6  -5  12      522.38      564.80     56.27 o 
  -5  -5  12      255.87      259.32     60.53 o 
  -4  -5  12       60.81       54.99     36.15 o 
  -3  -5  12      105.94       93.06     34.29 o 
  -2  -5  12      262.91      242.13     38.07 o 
  -1  -5  12      165.90      167.81     42.38 o 
   0  -5  12       12.08       19.90     10.37 o 
   1  -5  12      127.59      128.52     13.78 o 
   2  -5  12     2745.23     2750.06    159.91 o 
   3  -5  12      274.10      257.64     28.13 o 
   4  -5  12      346.81      355.51     36.89 o 
   5  -5  12      397.94      424.22     34.93 o 
   6  -5  12      220.86      205.47     37.14 o 
   7  -5  12        0.79        3.62      9.69 o 
  -7  -4  12      641.12      681.66     67.77 o 
  -6  -4  12     1000.38     1016.31     90.72 o 
  -5  -4  12      572.32      539.30     51.96 o 
  -4  -4  12     1426.18     1248.06     91.41 o 
  -3  -4  12     1319.35     1132.21     87.47 o 
  -2  -4  12     1263.17     1118.05     47.01 o 
  -1  -4  12     4457.57     4205.69    151.57 o 
   0  -4  12     2567.07     2968.71    254.77 o 
   1  -4  12      248.79      239.40     16.34 o 
   2  -4  12      488.55      492.98     16.82 o 
   3  -4  12        0.88        0.35      4.11 o 
   4  -4  12      502.47      501.37     24.34 o 
   5  -4  12     1918.49     2010.35    130.80 o 
   6  -4  12        1.40        6.14      3.98 o 
   7  -4  12       98.13      132.51     29.49 o 
  -7  -3  12      650.93      671.28     59.09 o 
  -6  -3  12      485.59      523.44     52.71 o 
  -5  -3  12       74.64       57.60     17.99 o 
  -4  -3  12        3.04       10.33      8.04 o 
  -3  -3  12      292.74      217.26     47.22 o 
  -2  -3  12      238.55      374.85     41.63 o 
  -1  -3  12     2518.46     2738.00     75.23 o 
   0  -3  12     1104.65     1165.52     32.34 o 
   1  -3  12      531.71      464.01     15.44 o 
   2  -3  12     2829.90     2650.42     56.67 o 
   3  -3  12      519.63      486.39     19.22 o 
   4  -3  12       16.88       22.72      6.38 o 
   5  -3  12        9.08       12.05      6.59 o 
   6  -3  12       94.18       70.62     10.46 o 
   7  -3  12       16.65       13.63     11.59 o 
  -7  -2  12        6.18        7.45      9.48 o 
  -6  -2  12      135.64      134.64     34.07 o 
  -5  -2  12       33.20      440.92     43.28 o 
  -4  -2  12        1.54        4.18      2.73 o 
  -3  -2  12      245.11      218.68     22.99 o 
  -2  -2  12       16.40       32.10      9.53 o 
  -1  -2  12      836.17      794.35     25.08 o 
   0  -2  12     2444.72     2870.30     79.38 o 
   1  -2  12     6804.85     7114.08    121.31 o 
   2  -2  12      155.00      154.03     10.33 o 
   3  -2  12      506.99      493.25     12.85 o 
   4  -2  12      653.47      650.18     25.38 o 
   5  -2  12      176.69      339.01     45.80 o 
   6  -2  12       13.40       11.95      6.97 o 
   7  -2  12        0.67        5.53      9.87 o 
  -7  -1  12     1331.92     1328.23    113.45 o 
  -6  -1  12      146.31      145.98     26.62 o 
  -5  -1  12        1.76        8.09      6.87 o 
  -4  -1  12       63.51       62.36     17.44 o 
  -3  -1  12     1810.37     1832.73     46.66 o 
  -2  -1  12     1900.60     1721.24     75.76 o 
  -1  -1  12       47.26       38.72      3.01 o 
   0  -1  12      668.91      796.31     31.27 o 
   1  -1  12       16.26       17.99      3.52 o 
   2  -1  12      479.28      472.67     12.76 o 
   3  -1  12      368.60      440.44     56.29 o 
   4  -1  12     1199.84     1161.63     69.09 o 
   5  -1  12       27.14      347.43     64.68 o 
   6  -1  12       81.86       87.18     33.10 o 
   7  -1  12       11.14        9.96     18.37 o 
  -8   0  12       83.70       63.19     27.10 o 
  -7   0  12       18.45       14.69      9.16 o 
  -6   0  12      688.74      681.29    101.52 o 
  -5   0  12      333.42      279.55     31.73 o 
  -4   0  12     1509.74     1530.66    112.43 o 
  -3   0  12     1053.36     1030.15     47.97 o 
  -2   0  12       60.95       59.49     10.52 o 
  -1   0  12      698.83      623.39     27.04 o 
   0   0  12     1146.55     1253.60     21.69 o 
   1   0  12     6953.77     7605.56    181.94 o 
   2   0  12     1833.91     1823.78     37.71 o 
   3   0  12      587.84      622.27     17.20 o 
   4   0  12      363.57      347.45     47.07 o 
   5   0  12       97.24      157.42     33.33 o 
   6   0  12      162.58      149.44     37.53 o 
   7   0  12        1.21        3.09      9.64 o 
  -8   1  12       17.48       10.38     20.55 o 
  -7   1  12      250.60      278.01     78.15 o 
  -6   1  12       66.10       65.70     36.57 o 
  -5   1  12     1542.64     1514.62    106.64 o 
  -4   1  12      509.92      489.36     56.49 o 
  -3   1  12     4669.37     4977.79    110.13 o 
  -2   1  12        8.74        5.11      1.95 o 
  -1   1  12     1570.65     1633.33     30.31 o 
   0   1  12       25.18       45.95      9.30 o 
   1   1  12     3179.73     3238.28     69.27 o 
   2   1  12     2086.99     1971.67     41.65 o 
   3   1  12     2215.39     2131.54    123.33 o 
   4   1  12     1544.54     1551.46    122.93 o 
   5   1  12     1406.65     1364.65    135.12 o 
   6   1  12     2805.69     2885.76    255.91 o 
   7   1  12     1112.15     1127.47    107.54 o 
  -8   2  12      943.00     1119.81    109.56 o 
  -7   2  12       56.51       46.48     17.36 o 
  -6   2  12       79.99       89.24     10.68 o 
  -5   2  12       27.76       25.11      7.70 o 
  -4   2  12      137.49      132.83     15.03 o 
  -3   2  12      793.03      799.26     23.50 o 
  -2   2  12        2.83        8.59      6.37 o 
  -1   2  12      549.07      533.57     22.41 o 
   0   2  12     1230.52     1332.06     76.61 o 
   1   2  12     2747.98     2776.71     73.84 o 
   2   2  12     1911.96     1923.60     83.13 o 
   3   2  12      733.15      743.69     32.77 o 
   4   2  12       23.02       19.00      3.57 o 
   5   2  12       40.03       44.88     39.88 o 
   6   2  12       20.98       21.19     21.72 o 
   7   2  12      141.20      146.14     50.74 o 
  -8   3  12       54.11       35.56     81.29 o 
  -7   3  12      713.11      758.64     74.96 o 
  -6   3  12      103.86      104.38     14.47 o 
  -5   3  12     1157.96     1125.19     46.31 o 
  -4   3  12      121.62      110.78      8.28 o 
  -3   3  12      879.65      926.58     20.17 o 
  -2   3  12       57.44       62.90      6.47 o 
  -1   3  12     1130.62     1167.61     37.34 o 
   0   3  12      136.58      135.83     13.03 o 
   1   3  12       63.12       46.65     11.02 o 
   2   3  12        9.55        6.26      6.53 o 
   3   3  12      523.18      586.03     50.50 o 
   4   3  12      182.64      186.95     31.59 o 
   5   3  12        1.15      157.42     39.66 o 
   6   3  12       46.58       37.91     41.63 o 
  -8   4  12      352.12      332.15     69.37 o 
  -7   4  12       79.71       82.41     15.17 o 
  -6   4  12      650.17      653.08     26.26 o 
  -5   4  12       24.57       36.02     16.02 o 
  -4   4  12     4010.74     3989.10    150.97 o 
  -3   4  12      724.40      767.44     48.31 o 
  -2   4  12     7805.80     7589.51    310.14 o 
  -1   4  12      762.50      771.70     32.00 o 
   0   4  12    11507.28    13656.73   1605.01 o 
   1   4  12      541.10      505.71     42.40 o 
   2   4  12     7323.54     7341.34    162.51 o 
   3   4  12     1212.95     1244.86     95.46 o 
   4   4  12      365.72      356.94     42.32 o 
   5   4  12       49.60       41.95     39.24 o 
   6   4  12      704.62      630.87     73.89 o 
  -7   5  12       19.07       12.72     15.60 o 
  -6   5  12        0.02        1.37      4.02 o 
  -5   5  12       82.56      154.08     72.11 o 
  -4   5  12       80.30       75.32      8.73 o 
  -3   5  12      238.67      269.35     30.09 o 
  -2   5  12        9.80       11.49     10.54 o 
  -1   5  12      735.85      707.59     42.74 o 
   0   5  12      292.84      302.98     24.26 o 
   1   5  12     1779.17     1692.21     83.32 o 
   2   5  12      922.14      905.74     64.13 o 
   3   5  12      752.18      720.58     44.32 o 
   4   5  12       23.80       25.82     31.94 o 
   5   5  12       24.52      276.68     66.28 o 
   6   5  12        0.23        1.38      7.08 o 
  -7   6  12        0.35        2.18     10.33 o 
  -6   6  12      235.07      232.13     37.22 o 
  -5   6  12       66.36       74.50     13.28 o 
  -4   6  12     2088.99     2172.26    116.61 o 
  -3   6  12        0.00        0.84      2.19 o 
  -2   6  12      492.28      440.65     39.41 o 
  -1   6  12      161.28      148.35     18.38 o 
   0   6  12      154.61      144.73     23.02 o 
   1   6  12       53.03       49.74     10.05 o 
   2   6  12       12.15        9.46     10.10 o 
   3   6  12       20.95       19.90     14.51 o 
   4   6  12      189.98      191.02     43.92 o 
   5   6  12       11.35        7.83     14.59 o 
  -7   7  12       21.26       21.88     29.33 o 
  -6   7  12      165.09      167.73     28.20 o 
  -5   7  12      395.27      410.83     69.25 o 
  -4   7  12       13.43       18.59     10.92 o 
  -3   7  12     1174.31     1157.77     99.45 o 
  -2   7  12       10.65        9.07      8.57 o 
  -1   7  12      205.99      187.60     32.43 o 
   0   7  12       50.22       58.38     20.46 o 
   1   7  12      962.01      950.88     38.09 o 
   2   7  12       28.63       20.64     12.25 o 
   3   7  12      459.02      466.41     44.16 o 
   4   7  12        1.12        2.66      6.87 o 
  -6   8  12      300.78      313.20     69.32 o 
  -5   8  12        5.67        7.15      7.22 o 
  -4   8  12      262.71      290.40     43.61 o 
  -3   8  12        2.39        7.24     21.72 o 
  -2   8  12      254.86      238.67     49.56 o 
  -1   8  12        9.45        6.87      5.24 o 
   0   8  12        0.60        2.67      5.29 o 
   1   8  12        1.46        3.08      6.21 o 
   2   8  12     1341.60     1363.94     83.06 o 
   3   8  12       75.64       52.55     46.21 o 
  -5   9  12       60.40       47.98     33.16 o 
  -4   9  12      189.06      162.73     28.87 o 
  -3   9  12      584.38      604.36     65.06 o 
  -2   9  12       10.87       14.96     18.21 o 
  -1   9  12      662.58      658.64     47.80 o 
   0   9  12        0.27        2.24      7.04 o 
   1   9  12      686.99      675.45     49.75 o 
   2   9  12       26.26       12.22     22.17 o 
  -3  10  12      280.39      253.99     39.39 o 
  -2  10  12       31.83       15.97     32.85 o 
  -1  10  12       15.95        6.71     18.63 o 
   0  10  12      121.86      105.84     39.13 o 
   1 -11  13       52.40       38.25     26.44 o 
  -2 -10  13       42.54       30.08     45.41 o 
  -1 -10  13       31.87       32.00     26.35 o 
   0 -10  13      152.72      194.65     29.27 o 
   1 -10  13        0.08        3.45      8.46 o 
   2 -10  13       78.14       75.20     12.81 o 
   3 -10  13      829.60      871.66     59.85 o 
   4 -10  13       13.31       13.36     10.19 o 
  -3  -9  13       29.52       24.01     27.04 o 
  -2  -9  13        0.68        1.54     11.77 o 
  -1  -9  13       39.46       41.26     43.87 o 
   0  -9  13      227.22      264.40     46.30 o 
   1  -9  13       34.09       32.20     26.93 o 
   2  -9  13     2019.25     2184.36    101.45 o 
   3  -9  13       12.16       12.16      9.05 o 
   4  -9  13     1446.56     1606.46    103.55 o 
   5  -9  13        7.81        6.22      6.44 o 
  -4  -8  13      122.11      144.17     38.38 o 
  -3  -8  13       42.92       25.87     31.20 o 
  -2  -8  13       27.19       22.41     16.50 o 
  -1  -8  13        9.02        7.93      9.10 o 
   0  -8  13      258.41      271.64     31.17 o 
   1  -8  13       17.74       27.40     18.53 o 
   2  -8  13      706.74      746.95     37.92 o 
   3  -8  13      167.43      149.33     20.55 o 
   4  -8  13       17.98       15.34     14.48 o 
   5  -8  13      561.14      666.30     43.84 o 
   6  -8  13       11.39        8.20     20.18 o 
  -5  -7  13      110.79       76.61     74.80 o 
  -4  -7  13       71.88       75.49     58.88 o 
  -3  -7  13      857.44      843.93     54.36 o 
  -2  -7  13     4423.86     4542.90    336.73 o 
  -1  -7  13      447.82      462.00     77.57 o 
   0  -7  13     6585.01     7627.31    408.68 o 
   1  -7  13      167.61      177.01     23.56 o 
   2  -7  13       17.20       29.53     14.33 o 
   3  -7  13       45.82       45.10     15.00 o 
   4  -7  13      192.06      195.10     27.61 o 
   5  -7  13      234.61      276.90     46.79 o 
   6  -7  13      426.37      425.80     44.83 o 
  -6  -6  13      217.63      231.80     50.04 o 
  -5  -6  13      336.61      308.14     64.79 o 
  -4  -6  13      413.87      416.53     53.45 o 
  -3  -6  13      647.34      642.79     83.64 o 
  -2  -6  13       61.29       60.16     48.50 o 
  -1  -6  13      310.07      283.23     62.24 o 
   0  -6  13      107.30      119.23     11.51 o 
   1  -6  13      233.69      240.06     26.87 o 
   2  -6  13      192.90      192.60     19.58 o 
   3  -6  13     3025.73     2837.94    141.64 o 
   4  -6  13      193.32      199.09     12.63 o 
   5  -6  13     3276.37     3351.79     50.83 o 
   6  -6  13      134.12      138.53     32.10 o 
   7  -6  13      538.39      508.53     73.84 o 
  -6  -5  13        2.24        2.02      7.13 o 
  -5  -5  13        3.25        4.63     10.06 o 
  -4  -5  13       20.19       21.61     16.77 o 
  -3  -5  13       62.62       71.07     27.58 o 
  -2  -5  13       69.39       91.68     60.90 o 
  -1  -5  13      811.49      850.21    105.41 o 
   0  -5  13     2492.04     2858.90    202.73 o 
   1  -5  13      552.35      545.89     36.69 o 
   2  -5  13      346.09      341.10     20.59 o 
   3  -5  13      611.26      597.24     29.93 o 
   4  -5  13      146.27      131.73     16.45 o 
   5  -5  13       53.97       50.66      6.57 o 
   6  -5  13      195.27      183.68     31.88 o 
   7  -5  13       29.18       19.96     27.95 o 
  -7  -4  13       33.95       31.84     39.34 o 
  -6  -4  13      387.66      417.76    106.42 o 
  -5  -4  13      697.57      788.83     71.45 o 
  -4  -4  13      628.90      625.81     61.65 o 
  -3  -4  13      893.32      840.63     69.58 o 
  -2  -4  13      930.89      983.20    105.46 o 
  -1  -4  13       88.43       90.05     14.67 o 
   0  -4  13      119.09      121.69      9.68 o 
   1  -4  13      122.29      118.65     15.30 o 
   2  -4  13        1.51        0.98      3.70 o 
   3  -4  13       61.64       55.11     10.13 o 
   4  -4  13       17.15       16.16      8.16 o 
   5  -4  13       72.32       83.23     16.61 o 
   6  -4  13       48.39       42.80     16.64 o 
   7  -4  13       48.21       32.63     41.85 o 
  -7  -3  13       47.63       23.58     26.19 o 
  -6  -3  13        0.77       -0.16     15.01 o 
  -5  -3  13      145.69      155.93     57.34 o 
  -4  -3  13      382.25      382.99     73.68 o 
  -3  -3  13      336.79      341.26     94.60 o 
  -2  -3  13     1747.23     1724.22     58.24 o 
  -1  -3  13      482.38      442.82     32.82 o 
   0  -3  13     2847.83     3066.56    180.38 o 
   1  -3  13     1395.80     1327.56     31.12 o 
   2  -3  13       90.85       79.57      8.16 o 
   3  -3  13      245.36      218.24     21.86 o 
   4  -3  13      413.64      395.23     37.13 o 
   5  -3  13       24.30      125.48     46.74 o 
   6  -3  13       65.89       43.33     29.22 o 
   7  -3  13        9.01        7.38      7.89 o 
  -7  -2  13       22.19       17.14     18.42 o 
  -6  -2  13      145.04      176.48     44.13 o 
  -5  -2  13       40.95       46.64     48.66 o 
  -4  -2  13        8.67        6.58      4.84 o 
  -3  -2  13     1174.02     1165.68    209.86 o 
  -2  -2  13      729.66      763.75     37.43 o 
  -1  -2  13     1850.08     1891.67     45.20 o 
   0  -2  13      877.44     1019.32     45.52 o 
   1  -2  13      100.45      107.63      7.53 o 
   2  -2  13        4.61        5.59      2.37 o 
   3  -2  13     1144.73     1085.68     19.30 o 
   4  -2  13      554.35      519.02     15.15 o 
   5  -2  13      469.04      452.03     57.12 o 
   6  -2  13      275.88      289.23     39.19 o 
   7  -2  13     2385.35     2438.29    325.84 o 
  -8  -1  13       16.92       10.33      8.78 o 
  -7  -1  13      412.75      411.16     54.30 o 
  -6  -1  13      714.20      774.03     74.53 o 
  -5  -1  13     1822.47     1900.54    132.88 o 
  -4  -1  13      854.21      806.02     46.00 o 
  -3  -1  13      130.64      129.43     14.76 o 
  -2  -1  13      377.01      386.62     20.17 o 
  -1  -1  13      102.97      114.79      9.08 o 
   0  -1  13      885.24      989.62     26.61 o 
   1  -1  13     1176.28     1196.46     24.07 o 
   2  -1  13        3.44        2.42      1.43 o 
   3  -1  13      355.04      346.10     25.12 o 
   4  -1  13      103.28       91.85     23.54 o 
   5  -1  13      411.85      541.33     63.00 o 
   6  -1  13      718.26      694.97     49.25 o 
   7  -1  13        4.54        1.97     14.05 o 
  -8   0  13      131.06      137.99     45.47 o 
  -7   0  13       84.93       72.99     21.14 o 
  -6   0  13       12.38       18.69     11.77 o 
  -5   0  13        8.08       31.20     30.08 o 
  -4   0  13      206.83      200.67     30.87 o 
  -3   0  13     1699.88     1718.47     53.45 o 
  -2   0  13     2261.28     2117.22    168.15 o 
  -1   0  13     2361.14     2451.85     54.72 o 
   0   0  13     9061.46    10955.00    228.97 o 
   1   0  13       44.90       43.24      4.67 o 
   2   0  13     1255.07     1202.65     26.57 o 
   3   0  13      330.68      297.18     31.02 o 
   4   0  13      640.90      670.00     55.05 o 
   5   0  13      105.64      123.30     62.24 o 
   6   0  13       36.65       40.67     38.49 o 
   7   0  13      299.34      288.92     77.57 o 
  -8   1  13       67.53       41.05     31.46 o 
  -7   1  13      728.24      690.92     78.37 o 
  -6   1  13       39.33       36.52     33.97 o 
  -5   1  13     3127.67     3193.53    220.94 o 
  -4   1  13      311.14      335.32     25.73 o 
  -3   1  13      996.51      945.12     34.29 o 
  -2   1  13     2225.22     2287.26     65.62 o 
  -1   1  13     1161.13     1154.68     44.89 o 
   0   1  13     3895.32     4362.47    115.91 o 
   1   1  13     2219.70     1776.60     54.35 o 
   2   1  13     3251.36     2913.10     62.26 o 
   3   1  13     3410.45     3143.37    183.25 o 
   4   1  13     4811.95     4930.74    127.19 o 
   5   1  13     2178.46     2296.68    178.03 o 
   6   1  13      912.50      967.97     91.57 o 
   7   1  13       89.00      114.36     33.65 o 
  -8   2  13      132.82      151.46     51.43 o 
  -7   2  13        1.81        3.46      4.74 o 
  -6   2  13      196.52      192.91     19.20 o 
  -5   2  13       67.61       71.36      8.91 o 
  -4   2  13      192.67      176.00     13.35 o 
  -3   2  13     1081.04     1072.97     21.53 o 
  -2   2  13     1451.68     1372.42     41.19 o 
  -1   2  13      289.75      251.45     28.54 o 
   0   2  13     5854.05     6973.67    301.25 o 
   1   2  13     1187.41     1154.05     36.98 o 
   2   2  13      234.32      200.27     18.90 o 
   3   2  13      100.18      143.94     23.22 o 
   4   2  13      232.18      202.36     40.19 o 
   5   2  13        2.97       29.81     20.55 o 
   6   2  13       59.51       45.15     51.16 o 
   7   2  13       14.71       19.91     31.89 o 
  -8   3  13      139.58      141.99     47.86 o 
  -7   3  13      191.74      176.32     40.35 o 
  -6   3  13       28.22       23.21     13.66 o 
  -5   3  13      490.71      452.47     27.38 o 
  -4   3  13       73.47       65.80     11.23 o 
  -3   3  13      380.97      384.43     25.81 o 
  -2   3  13      161.82      167.56     20.60 o 
  -1   3  13      844.27      808.25     28.87 o 
   0   3  13      119.18      140.13     15.64 o 
   1   3  13      332.70      350.58     37.92 o 
   2   3  13      508.39      580.00     61.33 o 
   3   3  13       32.05       32.35     13.56 o 
   4   3  13      336.09      305.85     57.50 o 
   5   3  13        3.10       32.53     25.55 o 
   6   3  13       21.38       20.39     26.25 o 
  -8   4  13       92.88      127.72     44.61 o 
  -7   4  13        5.14        2.40      9.58 o 
  -6   4  13     2020.49     1653.97    297.65 o 
  -5   4  13        6.90       12.47      7.27 o 
  -4   4  13     8705.61     9128.97     93.89 o 
  -3   4  13      539.73      502.77     44.91 o 
  -2   4  13     9464.20     9468.45    928.27 o 
  -1   4  13     2171.35     2141.78    153.34 o 
   0   4  13     3419.30     3825.57    271.52 o 
   1   4  13     1254.35     1247.34     70.63 o 
   2   4  13      182.21      181.44     34.74 o 
   3   4  13      160.06      171.79     30.19 o 
   4   4  13     1871.08     1755.47     87.90 o 
   5   4  13      192.08      185.32     61.38 o 
   6   4  13      421.28      442.25     90.19 o 
  -7   5  13      265.47      234.25     56.49 o 
  -6   5  13        0.04        1.64      3.60 o 
  -5   5  13      508.52      515.44     27.32 o 
  -4   5  13        1.46        1.49      3.16 o 
  -3   5  13     1875.12     2027.44     76.91 o 
  -2   5  13      952.02      969.36     56.67 o 
  -1   5  13     1532.14     1448.03     78.29 o 
   0   5  13      370.32      379.36     52.23 o 
   1   5  13     1661.02     1588.14     77.19 o 
   2   5  13        2.98        4.76      4.79 o 
   3   5  13       92.38       92.10     17.95 o 
   4   5  13       17.50       15.86     10.54 o 
   5   5  13       70.13       72.88     41.15 o 
  -7   6  13       91.02       83.85     30.98 o 
  -6   6  13     1107.69     1130.88    134.90 o 
  -5   6  13       15.24      191.71     83.90 o 
  -4   6  13      106.31       86.45     14.87 o 
  -3   6  13       13.28       16.94     15.83 o 
  -2   6  13      556.60      513.16     54.62 o 
  -1   6  13      209.21      206.74     28.38 o 
   0   6  13       19.78       16.14     12.55 o 
   1   6  13      117.07      105.39     21.71 o 
   2   6  13      209.71      197.84     14.84 o 
   3   6  13       11.55       15.71     12.73 o 
   4   6  13      179.84      168.87     37.53 o 
   5   6  13       46.41       36.15     49.19 o 
  -6   7  13       45.92       27.42     45.89 o 
  -5   7  13      175.69      150.32     24.43 o 
  -4   7  13       13.44       12.00      9.54 o 
  -3   7  13      338.03      336.20     88.11 o 
  -2   7  13        0.36        0.73      5.32 o 
  -1   7  13     1230.34     1157.93     66.61 o 
   0   7  13        3.83        5.31      5.83 o 
   1   7  13      578.88      565.29     28.22 o 
   2   7  13      112.51      119.66     40.73 o 
   3   7  13       53.98       49.87     13.63 o 
   4   7  13      108.99       86.94     42.64 o 
  -6   8  13       71.04       65.54     52.49 o 
  -5   8  13        4.84        5.47      3.97 o 
  -4   8  13      146.28      149.17     28.83 o 
  -3   8  13       29.12       28.16     39.82 o 
  -2   8  13      260.49      262.68     66.60 o 
  -1   8  13      112.51      107.74     21.25 o 
   0   8  13     2217.89     2401.02    152.06 o 
   1   8  13       59.82       63.58     16.35 o 
   2   8  13     3065.10     3120.76     93.46 o 
  -4   9  13       42.12       24.72     21.98 o 
  -3   9  13      615.58      579.07     68.09 o 
  -2   9  13        0.21        4.74     12.40 o 
  -1   9  13      673.23      633.69     69.42 o 
   0   9  13        8.29        8.26      6.51 o 
   1   9  13      463.16      407.00     59.67 o 
   2   9  13        9.22        6.81     22.79 o 
  -2  10  13      228.17      234.51     55.63 o 
  -1  10  13      106.45       93.49     59.36 o 
  -2 -10  14       93.13       73.15     67.13 o 
  -1 -10  14      263.24      267.36     64.05 o 
   0 -10  14        7.75        8.68      8.77 o 
   1 -10  14      981.89      975.23     56.59 o 
   2 -10  14      105.42      114.02     17.41 o 
   3 -10  14      416.30      378.76     54.63 o 
   4 -10  14       77.78       81.85     15.30 o 
  -3  -9  14       31.99       15.65     17.62 o 
  -2  -9  14      838.88      790.05     76.18 o 
  -1  -9  14        0.76        3.09      9.05 o 
   0  -9  14     2839.75     3267.53    134.90 o 
   1  -9  14       62.35       59.00     17.46 o 
   2  -9  14      812.06      874.91     44.41 o 
   3  -9  14        4.07        3.05      5.38 o 
   4  -9  14       34.90       24.05     23.25 o 
   5  -9  14       20.94       15.38     11.22 o 
  -4  -8  14       33.29       27.58     25.77 o 
  -3  -8  14       36.15       24.12     26.19 o 
  -1  -8  14        1.20        6.12      6.81 o 
   0  -8  14       54.73       58.67     14.45 o 
   1  -8  14      233.63      238.32     22.60 o 
   2  -8  14       76.71       74.67      9.53 o 
   3  -8  14     1590.85     1642.19     87.24 o 
   4  -8  14       35.11       26.84     22.45 o 
   5  -8  14     1136.17     1284.74    114.67 o 
   6  -8  14        1.13        2.24     10.01 o 
  -5  -7  14      144.30      141.24     37.32 o 
  -4  -7  14     2335.22     2503.62    280.67 o 
  -3  -7  14      237.40      244.95     48.39 o 
  -2  -7  14     1381.48     1441.42    118.88 o 
  -1  -7  14      490.51      502.19     83.64 o 
   0  -7  14       15.07       41.82     18.03 o 
   1  -7  14      377.28      374.71     40.98 o 
   2  -7  14     1176.50     1207.45     67.03 o 
   3  -7  14      268.40      242.60     22.29 o 
   4  -7  14      423.14      426.61     27.07 o 
   5  -7  14       12.53        7.40      7.45 o 
   6  -7  14      439.85      415.20     27.36 o 
  -6  -6  14       15.53       12.09     20.76 o 
  -5  -6  14       77.93      101.58     43.55 o 
  -4  -6  14        2.08        1.92      5.54 o 
  -3  -6  14       43.49       40.57     22.41 o 
  -2  -6  14        1.67        1.81      5.75 o 
  -1  -6  14       66.90       60.37     35.46 o 
   0  -6  14      237.16      246.19     34.14 o 
   1  -6  14     4054.06     3796.99    145.76 o 
   2  -6  14     1199.11     1081.94     33.60 o 
   3  -6  14     6604.08     6356.26    126.59 o 
   4  -6  14       48.26       35.51     17.70 o 
   5  -6  14      901.79      883.51     58.19 o 
   6  -6  14       72.99       68.52     16.02 o 
   7  -6  14       89.67       67.03     16.40 o 
  -6  -5  14        7.43        5.00      6.87 o 
  -5  -5  14       19.02       18.95     29.81 o 
  -4  -5  14       27.42       14.43     20.18 o 
  -3  -5  14      329.76      259.22     54.62 o 
  -2  -5  14     2374.92     2328.15    159.77 o 
  -1  -5  14     1211.16     1178.78     63.27 o 
   0  -5  14     1642.74     1857.16    176.35 o 
   1  -5  14       56.82       51.97     11.87 o 
   2  -5  14       99.58       80.59     12.47 o 
   3  -5  14      852.97      862.72     55.75 o 
   4  -5  14      679.14      639.26     44.43 o 
   5  -5  14        3.77        4.42      5.38 o 
   6  -5  14        1.49        3.15      3.58 o 
   7  -5  14       44.18       29.55     31.73 o 
  -7  -4  14      257.68      331.83     67.51 o 
  -6  -4  14      161.85      142.20     32.53 o 
  -5  -4  14      266.79      386.35     87.84 o 
  -4  -4  14       82.39       72.46     52.44 o 
  -3  -4  14        5.41        2.82      6.12 o 
  -2  -4  14      198.48      190.33     39.82 o 
  -1  -4  14      262.57      242.17     26.84 o 
   0  -4  14      103.30      122.19     14.47 o 
   1  -4  14       26.57       27.13      6.52 o 
   2  -4  14       20.84       35.17      9.08 o 
   3  -4  14      387.61      483.28     58.42 o 
   4  -4  14        0.29        2.75      3.63 o 
   5  -4  14      404.60      403.23     42.22 o 
   6  -4  14       29.94       25.49     16.62 o 
   7  -4  14      171.22      185.00     51.53 o 
  -7  -3  14      210.00      211.04     49.19 o 
  -6  -3  14      955.70      957.70     90.77 o 
  -5  -3  14      703.01      744.85     65.16 o 
  -4  -3  14     1995.16     1989.82    134.85 o 
  -3  -3  14     1223.04     1173.15     90.61 o 
  -2  -3  14     2470.69     2353.17     74.05 o 
  -1  -3  14      238.41      230.32     20.23 o 
   0  -3  14       48.92       52.37      5.15 o 
   1  -3  14      265.93      246.56     18.09 o 
   2  -3  14       39.23       36.81     14.77 o 
   3  -3  14      303.58      284.98     17.03 o 
   4  -3  14      381.11      347.85     24.42 o 
   5  -3  14        7.00       10.98      7.43 o 
   6  -3  14      223.95      184.91     39.20 o 
   7  -3  14       71.62       75.93     17.21 o 
  -7  -2  14        3.72        3.57      6.65 o 
  -6  -2  14       22.02       34.18     25.87 o 
  -5  -2  14      426.64      466.15     75.60 o 
  -4  -2  14     1177.56      986.16     97.61 o 
  -3  -2  14      291.20      259.12     36.22 o 
  -2  -2  14     1507.90     1482.63     39.41 o 
  -1  -2  14      113.44      121.41      9.25 o 
   0  -2  14        8.10        8.00      4.38 o 
   1  -2  14      197.87      215.38     13.89 o 
   2  -2  14      377.04      339.49     26.96 o 
   3  -2  14     3327.13     3254.97    181.70 o 
   4  -2  14       12.71       11.61     11.03 o 
   5  -2  14     5069.30     5394.00    486.90 o 
   6  -2  14      607.00      578.15     42.93 o 
   7  -2  14     3422.68     3528.77    135.04 o 
  -8  -1  14      197.49      195.38     62.66 o 
  -7  -1  14      986.15      979.95    113.24 o 
  -6  -1  14        9.18        9.90     10.97 o 
  -5  -1  14      126.64      169.19     33.70 o 
  -4  -1  14       89.95       85.89     17.48 o 
  -3  -1  14       10.14       18.05     14.64 o 
  -2  -1  14       94.80       91.47     15.20 o 
  -1  -1  14     2228.27     2239.53     64.08 o 
   0  -1  14      283.96      268.05     16.46 o 
   1  -1  14      172.95      146.08      9.58 o 
   2  -1  14     1801.03     1723.42     33.61 o 
   3  -1  14       16.75       14.04      5.36 o 
   4  -1  14     2024.84     1957.80     93.59 o 
   5  -1  14      182.35      342.23     61.12 o 
   6  -1  14      161.02      183.26     27.20 o 
   7  -1  14       63.82       55.63     37.37 o 
  -8   0  14       22.96       19.64     26.83 o 
  -7   0  14        9.30       10.38     13.58 o 
  -6   0  14       95.95      113.18     61.60 o 
  -5   0  14      353.20      322.99     46.37 o 
  -4   0  14     2723.50     2864.68    209.65 o 
  -3   0  14     1360.98     1370.66     44.32 o 
  -2   0  14     2985.07     3214.93     95.32 o 
  -1   0  14      521.38      506.24     17.02 o 
   0   0  14      126.11      158.86     14.81 o 
   1   0  14       41.80       37.11      3.60 o 
   2   0  14      218.12      202.23     19.01 o 
   3   0  14     1040.82     1072.58     55.22 o 
   4   0  14      176.64      201.98     36.10 o 
   5   0  14      181.10      193.25     36.10 o 
   6   0  14       72.70       65.00     59.79 o 
   7   0  14        0.18        1.06      9.58 o 
  -8   1  14       96.49       79.43     17.09 o 
  -7   1  14     1231.62     1210.95    159.71 o 
  -6   1  14      333.54      310.48     55.90 o 
  -5   1  14      269.79      267.65     30.31 o 
  -4   1  14      476.16      467.56     34.90 o 
  -3   1  14     2170.06     2213.79     97.08 o 
  -2   1  14      883.29      731.16     53.13 o 
  -1   1  14     7682.97     7228.44    162.07 o 
   0   1  14     2417.47     2258.98     89.94 o 
   1   1  14     9178.82     9627.93    375.32 o 
   2   1  14     5987.60     5724.06    119.35 o 
   3   1  14     5927.94     5575.11    226.19 o 
   4   1  14     1925.27     1986.04    141.93 o 
   5   1  14      145.22      155.67     37.43 o 
   6   1  14        0.62        3.19      5.54 o 
   7   1  14        6.20        5.48     12.51 o 
  -8   2  14        4.60        7.93      8.62 o 
  -7   2  14        0.07        1.86      7.88 o 
  -6   2  14       89.95       71.24     14.80 o 
  -5   2  14       10.57       41.63     22.95 o 
  -4   2  14     1810.67     1869.59     72.33 o 
  -3   2  14      117.42      123.84     15.94 o 
  -2   2  14     2765.88     2759.41     88.74 o 
  -1   2  14     1286.61     1268.84     39.94 o 
   0   2  14      219.44      241.19     26.77 o 
   1   2  14      469.85      443.85     49.58 o 
   2   2  14     1419.00     1441.94    104.36 o 
   3   2  14      166.04      165.33     18.65 o 
   4   2  14       27.75       40.51     27.36 o 
   5   2  14       37.23       57.02     42.43 o 
   6   2  14      194.40      188.46     40.51 o 
   7   2  14       88.73       81.35     18.69 o 
  -8   3  14       81.33       57.50     50.95 o 
  -7   3  14      367.90      369.95     56.17 o 
  -6   3  14       91.80       86.41     19.43 o 
  -5   3  14        0.49      167.06     56.86 o 
  -4   3  14       33.57       28.21      6.59 o 
  -3   3  14      207.30      213.67     16.44 o 
  -2   3  14      437.65      429.64     44.36 o 
  -1   3  14       11.00       22.73     12.84 o 
   0   3  14       36.60       49.24     19.87 o 
   1   3  14       53.56       71.15     29.96 o 
   2   3  14      982.13      959.66     50.23 o 
   3   3  14      164.04      219.20     51.93 o 
   4   3  14        9.21       11.45     16.45 o 
   5   3  14        4.84       16.34     11.71 o 
   6   3  14       26.33       23.05     15.39 o 
  -7   4  14      120.33      106.85     27.95 o 
  -6   4  14     3875.21     3970.11    134.75 o 
  -5   4  14     1194.63     1172.98     78.45 o 
  -4   4  14     1659.78     1519.33     66.14 o 
  -3   4  14      561.12      567.69     27.75 o 
  -2   4  14      943.98      827.62     56.89 o 
  -1   4  14       18.71       18.66     12.11 o 
   0   4  14      253.85      302.34    133.82 o 
   1   4  14      452.92      419.58     61.53 o 
   2   4  14     2926.10     2815.88    129.28 o 
   3   4  14      344.01      334.91     41.13 o 
   4   4  14      701.75      662.87     52.33 o 
   5   4  14       17.67       12.30     12.62 o 
   6   4  14        0.87       -1.12     11.61 o 
  -7   5  14      775.63      842.06     84.70 o 
  -6   5  14       40.07       33.06     42.00 o 
  -5   5  14     1189.36     1173.69     40.27 o 
  -4   5  14      239.23      244.81     30.48 o 
  -3   5  14     1799.30     1812.75     71.40 o 
  -2   5  14       24.47       30.21     18.37 o 
  -1   5  14     2500.50     2460.18    129.85 o 
   0   5  14      134.84      130.38     16.58 o 
   1   5  14       20.05       22.28     12.33 o 
   2   5  14       23.85       20.33     10.79 o 
   3   5  14      187.49      183.62     30.17 o 
   4   5  14      161.04      144.17     40.03 o 
   5   5  14      624.75      729.84     78.21 o 
  -7   6  14        2.34        4.10      7.77 o 
  -6   6  14       16.65       18.79     29.60 o 
  -5   6  14        5.80       12.29     24.28 o 
  -4   6  14      464.14      435.68     44.75 o 
  -3   6  14        9.06       22.50     15.37 o 
  -2   6  14       44.04       43.60     13.34 o 
  -1   6  14        5.12        6.76      5.30 o 
   0   6  14       26.47       36.03     18.16 o 
   1   6  14       20.37       20.20     12.69 o 
   2   6  14      414.78      395.65     26.90 o 
   3   6  14      244.74      238.20     42.54 o 
   4   6  14      119.75      122.23     26.89 o 
  -6   7  14       60.31       65.59     28.91 o 
  -5   7  14      270.92      290.97     43.08 o 
  -4   7  14       37.46       33.52     10.36 o 
  -3   7  14     2282.51     2346.62    109.83 o 
  -2   7  14       15.85       16.07     10.04 o 
  -1   7  14      724.84      717.71     46.08 o 
   0   7  14       11.08       10.67      8.18 o 
   1   7  14      266.88      225.57     30.31 o 
   2   7  14        2.42        4.21      9.37 o 
   3   7  14      279.47      270.54     37.79 o 
   4   7  14       14.52        6.50     13.68 o 
  -5   8  14        1.31        5.37      4.49 o 
  -4   8  14      505.79      531.03     37.84 o 
  -2   8  14     2426.76     2426.37    208.75 o 
  -1   8  14       11.52        7.45      9.57 o 
   0   8  14     4233.45     4787.84    114.27 o 
   1   8  14       21.56       17.93     20.10 o 
   2   8  14      455.40      450.78     37.99 o 
   3   8  14       19.45       16.77     12.19 o 
  -4   9  14        4.42        4.22      5.31 o 
  -3   9  14      774.21      734.84     81.29 o 
  -2   9  14        6.63        4.26     13.20 o 
  -1   9  14      541.28      474.78     55.26 o 
   0   9  14        0.82        1.98      3.84 o 
   1   9  14      233.50      218.67     34.81 o 
  -2 -10  15        0.13        3.78     12.99 o 
  -1 -10  15      718.05      683.13     71.84 o 
   0 -10  15       11.25        7.59      9.48 o 
   1 -10  15      738.59      712.88     41.63 o 
   2 -10  15       21.10       13.86     13.49 o 
   3 -10  15      149.33      136.61     32.75 o 
  -3  -9  15        3.78        4.26     12.51 o 
  -2  -9  15     1048.87     1055.12     96.09 o 
  -1  -9  15        1.64        5.27     17.04 o 
   0  -9  15      363.86      429.45     43.27 o 
   1  -9  15       58.62       54.97     12.91 o 
   2  -9  15        0.45        3.34      6.98 o 
   3  -9  15       51.80       49.22      8.76 o 
   4  -9  15      612.57      623.63     44.56 o 
   5  -9  15       67.22       57.50     61.38 o 
  -4  -8  15       57.63       42.59     50.79 o 
  -3  -8  15       14.84       16.45     12.03 o 
  -2  -8  15       21.86       15.60     24.06 o 
  -1  -8  15      334.18      339.55     60.90 o 
   0  -8  15      514.42      572.57     30.38 o 
   1  -8  15     5426.42     5678.58    136.55 o 
   2  -8  15       96.84       96.36     14.20 o 
   3  -8  15     2417.35     2521.49    112.76 o 
   4  -8  15      114.64      120.67     20.30 o 
   5  -8  15      302.17      323.69     71.71 o 
  -5  -7  15      332.69      323.79     70.75 o 
  -4  -7  15     1286.26     1197.80    149.65 o 
  -3  -7  15      186.61      203.74     40.78 o 
  -2  -7  15      133.25      142.78     52.07 o 
  -1  -7  15        2.13       14.91      9.96 o 
   0  -7  15      149.33      167.62     24.71 o 
   1  -7  15       74.09       77.08     17.62 o 
   2  -7  15       96.52       77.08     10.99 o 
   3  -7  15       91.91       79.05      9.62 o 
   4  -7  15      405.88      395.16     38.64 o 
   5  -7  15       48.53       52.33     38.76 o 
   6  -7  15       56.53       52.33     14.91 o 
  -6  -6  15        0.96        4.31      5.54 o 
  -5  -6  15        1.27       11.66     12.46 o 
  -4  -6  15      104.24      119.57     37.11 o 
  -3  -6  15        2.07        7.61     15.12 o 
  -1  -6  15     2986.01     2891.35    132.71 o 
   0  -6  15      689.18      727.16    101.10 o 
   1  -6  15     5677.80     5564.84    179.50 o 
   2  -6  15       48.65       40.86     13.34 o 
   3  -6  15      152.78      135.26     17.04 o 
   4  -6  15       57.42       54.13     10.44 o 
   5  -6  15      408.74      397.71     65.67 o 
   6  -6  15       11.40        9.05     15.71 o 
  -6  -5  15       43.66       35.40     49.94 o 
  -5  -5  15      346.03      344.98     82.25 o 
  -4  -5  15     3566.83     3537.61    263.00 o 
  -3  -5  15      632.46      617.45     58.72 o 
  -2  -5  15      587.47      590.89     70.86 o 
  -1  -5  15      301.02      301.75     41.36 o 
   0  -5  15      125.10      142.35     11.29 o 
   1  -5  15       35.71       33.04     12.63 o 
   2  -5  15     2072.17     1966.24     77.62 o 
   3  -5  15     1353.96     1294.03     51.74 o 
   4  -5  15       33.89       28.56     15.58 o 
   5  -5  15        4.60        3.35      7.83 o 
   6  -5  15      214.77      250.51     37.38 o 
   7  -5  15       15.87       16.02     13.95 o 
  -7  -4  15       12.51        6.28     15.92 o 
  -6  -4  15        6.45        6.34      9.00 o 
  -5  -4  15      367.20      492.18     41.21 o 
  -4  -4  15       51.74       40.35     31.94 o 
  -3  -4  15     1278.97     1140.73     82.15 o 
  -1  -4  15       30.64       25.25      6.02 o 
   0  -4  15       79.56       88.27     12.28 o 
   1  -4  15       21.46       21.61      9.73 o 
   2  -4  15       87.67       82.48     14.76 o 
   3  -4  15     3498.85     3467.76    133.01 o 
   4  -4  15       35.59       29.85      9.46 o 
   5  -4  15      146.21      289.65     76.53 o 
   6  -4  15        0.59        0.94      5.13 o 
   7  -4  15      109.47      129.69     44.56 o 
  -7  -3  15      529.40      507.89     50.90 o 
  -6  -3  15      351.93      366.17     87.58 o 
  -5  -3  15      353.18      351.48     52.49 o 
  -4  -3  15      159.92      146.94     31.68 o 
  -3  -3  15       92.22       81.03     38.12 o 
  -2  -3  15      648.03      652.09     48.69 o 
  -1  -3  15        7.68        6.92      3.31 o 
   0  -3  15      736.75      727.90     26.76 o 
   1  -3  15       14.12       14.09      6.94 o 
   2  -3  15      310.67      287.91     32.67 o 
   3  -3  15      687.88      937.02    356.65 o 
   4  -3  15      444.51      410.60     33.33 o 
   5  -3  15      323.75      320.09     37.29 o 
   6  -3  15       13.47       14.03      8.90 o 
   7  -3  15      213.28      224.52     37.39 o 
  -7  -2  15      219.48      219.39     42.70 o 
  -6  -2  15      691.00      731.33     70.43 o 
  -4  -2  15      638.34      552.56     71.66 o 
  -3  -2  15      644.67      608.37     45.54 o 
  -2  -2  15      222.13      190.84     20.18 o 
  -1  -2  15      228.45      232.71     16.50 o 
   0  -2  15      372.19      395.79     23.81 o 
   1  -2  15     1844.34     1549.98    125.94 o 
   2  -2  15     1727.82     1648.93     40.77 o 
   3  -2  15    12567.05    13324.12   1455.27 o 
   4  -2  15     6030.82     6043.97    196.98 o 
   5  -2  15     8501.73     8950.22    230.37 o 
   6  -2  15     1093.33     1210.38     73.27 o 
   7  -2  15     2508.15     2784.71     93.61 o 
  -8  -1  15       52.00       45.73     14.27 o 
  -7  -1  15       33.28       56.54     35.62 o 
  -6  -1  15       56.64       53.56     45.15 o 
  -5  -1  15        6.95        3.25      5.80 o 
  -4  -1  15      317.04      320.85     41.55 o 
  -3  -1  15      992.74      961.10    113.45 o 
  -2  -1  15     2034.08     2106.95     59.55 o 
  -1  -1  15      365.26      336.58     21.10 o 
   0  -1  15     1400.50     1408.60     49.84 o 
   1  -1  15      875.42      868.08     22.23 o 
   2  -1  15     1009.84      909.74     18.60 o 
   3  -1  15      167.59      169.32     10.49 o 
   4  -1  15      958.04      927.35     79.16 o 
   5  -1  15       21.79       18.32     13.65 o 
   6  -1  15       23.64       21.24     21.67 o 
   7  -1  15       10.39        9.96     17.94 o 
  -8   0  15      229.66      193.79     76.13 o 
  -7   0  15      408.07      385.60     51.85 o 
  -6   0  15     1227.72     1269.67    143.85 o 
  -5   0  15     1299.67     1370.88    120.48 o 
  -4   0  15      905.63      924.10    117.50 o 
  -3   0  15      204.78      239.31     38.84 o 
  -2   0  15      159.08      143.14     13.89 o 
  -1   0  15        2.08        1.80      1.30 o 
   0   0  15     1042.67     1150.21     26.91 o 
   1   0  15       49.73       44.80      6.67 o 
   2   0  15      101.73       86.21     11.51 o 
   3   0  15      138.31      122.00     12.21 o 
   4   0  15        0.06        2.34      5.96 o 
   5   0  15        0.54        3.62      8.78 o 
   6   0  15       13.58       11.82     10.86 o 
   7   0  15       53.25       60.00     28.43 o 
  -8   1  15        0.14       -3.51      9.10 o 
  -7   1  15      444.96      436.60     56.17 o 
  -6   1  15      141.54      122.07     13.74 o 
  -5   1  15     2455.43     2468.45    151.48 o 
  -4   1  15      506.64      523.57     39.22 o 
  -3   1  15     4146.01     3928.11    304.50 o 
  -2   1  15     3138.84     2877.61     86.69 o 
  -1   1  15     5260.17     5132.06    109.66 o 
   0   1  15     6634.67     7541.44    388.40 o 
   1   1  15     2614.81     2239.52    178.29 o 
   2   1  15      322.28      269.53     41.27 o 
   3   1  15      696.49      601.32     68.48 o 
   4   1  15      856.22      849.14     97.32 o 
   5   1  15       62.21      216.89     52.55 o 
   6   1  15        0.91        2.66      6.81 o 
   7   1  15       59.80       38.60     62.18 o 
  -8   2  15      146.75      115.42     44.56 o 
  -7   2  15       29.92       17.20     21.56 o 
  -6   2  15      514.92      539.88     34.04 o 
  -5   2  15      529.02      463.43     45.04 o 
  -4   2  15      451.92      403.60     43.69 o 
  -3   2  15      355.42      428.33     46.18 o 
  -2   2  15       27.16       26.49      8.42 o 
  -1   2  15        1.72        3.10      2.64 o 
   0   2  15     1048.78     1152.54     38.21 o 
   1   2  15      348.62      337.08     36.01 o 
   2   2  15       55.87       51.79     15.07 o 
   3   2  15      221.65      341.79     34.13 o 
   4   2  15       53.73       48.07     37.05 o 
   5   2  15       25.89       80.50     51.53 o 
   6   2  15        9.58        8.04     11.39 o 
  -8   3  15       18.34       11.93     37.53 o 
  -7   3  15       13.03       15.12     16.13 o 
  -6   3  15       69.39       82.31     35.62 o 
  -5   3  15      115.48      208.49     34.22 o 
  -4   3  15       69.36       61.02      8.34 o 
  -3   3  15      673.10      659.43     33.65 o 
  -2   3  15       11.11        8.98      6.85 o 
  -1   3  15      171.96      157.44     26.12 o 
   0   3  15      344.88      377.10     34.99 o 
   1   3  15     1131.51     1116.03     60.62 o 
   2   3  15        0.14        0.58      4.88 o 
   3   3  15       58.19       44.87      7.16 o 
   4   3  15        0.39        4.84     10.49 o 
   5   3  15        5.62        3.30     14.11 o 
   6   3  15       60.03       67.88     51.96 o 
  -7   4  15       69.70       90.13     29.39 o 
  -6   4  15      750.19      655.89     84.70 o 
  -5   4  15        6.50        3.85      4.77 o 
  -4   4  15      455.74      430.94     28.00 o 
  -3   4  15       46.06       41.26      7.98 o 
  -2   4  15     1898.97     1809.11     90.67 o 
  -1   4  15     1462.89     1404.38     84.05 o 
   0   4  15     6700.93     7785.25    163.20 o 
   1   4  15     1274.77     1267.06     64.68 o 
   2   4  15      798.42      760.25     52.32 o 
   3   4  15       30.49       28.40     17.98 o 
   4   4  15        0.00       -1.49     18.31 o 
   5   4  15       35.80       32.63     34.87 o 
   6   4  15        5.77        4.05      9.69 o 
  -7   5  15      947.95      895.09    105.73 o 
  -6   5  15       46.77       34.13     43.39 o 
  -5   5  15     1331.27     1215.77     49.70 o 
  -4   5  15      142.39      136.43     21.51 o 
  -3   5  15      612.41      556.02     64.42 o 
  -2   5  15       53.43       41.95      8.29 o 
  -1   5  15        5.52        9.38      7.42 o 
   0   5  15        5.84        6.73      4.99 o 
   1   5  15      617.58      592.70     41.63 o 
   2   5  15      341.94      307.83     32.98 o 
   3   5  15     1446.23     1458.04     50.22 o 
   4   5  15      180.65      188.04     42.86 o 
   5   5  15      198.44      175.90    111.27 o 
  -7   6  15        7.77        2.72      8.46 o 
  -6   6  15      593.48      572.57     70.65 o 
  -5   6  15        4.43        3.51      3.56 o 
  -4   6  15      248.18      241.08     40.17 o 
  -3   6  15      163.26      150.51     21.88 o 
  -2   6  15        2.18        5.46      5.53 o 
  -1   6  15       19.84       19.53     14.68 o 
   0   6  15      259.24      255.81     32.16 o 
   1   6  15       38.87       28.84     20.81 o 
   2   6  15     1183.25     1131.98     75.56 o 
   3   6  15        7.91        7.09      7.26 o 
   4   6  15      656.36      680.11     71.45 o 
  -6   7  15       78.62       72.88     49.94 o 
  -5   7  15     2105.22     2151.03    179.94 o 
  -4   7  15       29.42       17.81     18.74 o 
  -3   7  15       63.37       66.07     62.45 o 
  -2   7  15        0.25        0.50      3.98 o 
  -1   7  15      555.24      492.08     24.28 o 
   0   7  15        1.09        3.32      4.57 o 
   1   7  15      151.93      143.82     34.07 o 
   2   7  15       53.71       37.42     30.72 o 
   3   7  15        1.43        1.22      9.26 o 
  -5   8  15       15.30       14.85     30.19 o 
  -4   8  15     1709.52     1751.85    153.27 o 
  -3   8  15        0.74        3.30     13.47 o 
  -2   8  15     2122.72     2108.75    238.03 o 
  -1   8  15       27.40       16.15     18.09 o 
   0   8  15        0.27        4.91      7.08 o 
   1   8  15        0.70        1.15      4.68 o 
   2   8  15      369.27      342.65     53.39 o 
  -4   9  15       49.39       47.67     10.46 o 
  -3   9  15      294.54      298.77     65.86 o 
  -2   9  15        2.11        4.63     16.77 o 
  -1   9  15      166.18      156.36     41.42 o 
   0   9  15       86.92       84.11     17.72 o 
   1   9  15      170.94      126.93     31.30 o 
  -1 -10  16      139.55      125.96     33.83 o 
   0 -10  16        1.21        2.99      4.46 o 
   1 -10  16        0.63        3.06      7.12 o 
   2 -10  16       84.38       86.46     14.91 o 
   3 -10  16        0.80        3.60      4.38 o 
  -3  -9  16        1.09        4.53      9.74 o 
  -2  -9  16      238.43      211.94     53.61 o 
  -1  -9  16       29.38       26.46     15.41 o 
   0  -9  16      358.10      442.53     41.28 o 
   1  -9  16        4.94        5.38      5.56 o 
   2  -9  16     1744.75     1695.83     99.96 o 
   3  -9  16        0.49        1.99      5.87 o 
   4  -9  16     2103.73     2182.92    205.10 o 
  -4  -8  16      167.03      177.55     83.64 o 
  -3  -8  16      572.10      601.64     63.73 o 
  -2  -8  16      208.43      198.10     59.73 o 
  -1  -8  16     2325.63     2527.33    173.30 o 
   0  -8  16        1.95        7.40      6.88 o 
   1  -8  16     1011.35     1025.10     56.64 o 
   2  -8  16        0.49        2.32      3.98 o 
   3  -8  16       83.33       72.51     14.39 o 
   4  -8  16      237.10      236.73     26.56 o 
   5  -8  16        4.61       11.55     12.24 o 
  -5  -7  16       12.20       17.04     12.99 o 
  -4  -7  16      148.43      101.42     76.72 o 
  -3  -7  16        0.10        1.54     11.39 o 
  -2  -7  16       27.42       20.02     14.37 o 
  -1  -7  16      490.29      502.96     25.42 o 
   0  -7  16      422.72      424.08     49.16 o 
   1  -7  16       56.10       54.85     19.28 o 
   2  -7  16      186.81      143.94     15.49 o 
   3  -7  16        8.45        6.61      4.73 o 
   4  -7  16        7.99        3.77      4.37 o 
   5  -7  16        8.22       10.38     16.66 o 
   6  -7  16       42.55       25.71     32.69 o 
  -6  -6  16       31.35       23.58     26.51 o 
  -5  -6  16      392.22      469.45     50.84 o 
  -4  -6  16        2.09        7.67      9.05 o 
  -3  -6  16     4799.39     4909.50    369.10 o 
  -2  -6  16      389.20      336.62     64.68 o 
  -1  -6  16     5543.04     5463.98    238.93 o 
   0  -6  16       72.91       77.04     27.05 o 
   1  -6  16      169.00      161.53     19.55 o 
   2  -6  16       52.02       47.27     21.58 o 
   3  -6  16      720.82      678.49     49.62 o 
   4  -6  16        0.09        0.66      3.29 o 
   5  -6  16       54.47       64.30     20.58 o 
   6  -6  16       53.86       36.68     54.30 o 
  -6  -5  16      682.57      752.57     74.91 o 
  -5  -5  16      442.83      522.16     52.23 o 
  -4  -5  16        1.00        3.30      7.51 o 
  -3  -5  16       61.97       46.74     57.44 o 
  -2  -5  16      166.31      177.55     68.30 o 
  -1  -5  16     1169.09     1176.48     59.11 o 
   0  -5  16     3672.55     3947.31    150.23 o 
   1  -5  16       78.38       66.23     12.39 o 
   2  -5  16        0.09        1.10      3.87 o 
   3  -5  16      234.04      208.66     28.16 o 
   4  -5  16      591.03      582.59     29.65 o 
   5  -5  16       63.53       59.98     18.07 o 
   6  -5  16     1919.65     1940.21    114.96 o 
   7  -5  16       23.38       14.48     41.10 o 
  -7  -4  16      233.36      249.21     57.44 o 
  -6  -4  16      427.01      414.35     76.08 o 
  -5  -4  16      238.32      220.46     43.07 o 
  -4  -4  16      688.94      680.17     86.67 o 
  -3  -4  16      122.31      115.95     44.35 o 
  -2  -4  16      425.29      419.41     56.04 o 
  -1  -4  16      124.14      123.69     12.79 o 
   0  -4  16      252.76      258.08     29.85 o 
   1  -4  16     1828.71     1826.31     76.92 o 
   2  -4  16      298.82      272.14     30.31 o 
   3  -4  16      198.10      232.69     47.33 o 
   4  -4  16       40.33       34.19      8.73 o 
   5  -4  16      554.92      798.21    194.74 o 
   6  -4  16        0.00        2.49      5.10 o 
   7  -4  16      223.17      211.57     46.42 o 
  -7  -3  16       63.26       77.30     15.01 o 
  -6  -3  16       31.39       16.88     19.01 o 
  -5  -3  16        6.09        5.11     10.75 o 
  -4  -3  16      491.01      457.37     47.33 o 
  -3  -3  16      825.64      818.16     69.21 o 
  -2  -3  16      390.58      365.90     35.98 o 
  -1  -3  16      187.67      169.41     16.47 o 
   0  -3  16       92.29       92.07     13.48 o 
   1  -3  16      353.45      346.73     31.02 o 
   2  -3  16      854.07      884.35    133.67 o 
   3  -3  16      274.63      510.92    161.96 o 
   4  -3  16       24.26       24.77     10.21 o 
   5  -3  16      177.87      187.80     30.82 o 
   6  -3  16      655.77      653.93     62.54 o 
   7  -3  16       38.05       28.74     19.93 o 
  -7  -2  16        3.47        4.31      5.86 o 
  -6  -2  16      233.32      188.20     48.18 o 
  -5  -2  16      441.78      378.63     68.52 o 
  -4  -2  16      146.73      143.32     32.10 o 
  -3  -2  16        2.52        4.45      2.12 o 
  -2  -2  16      309.02      296.59     27.06 o 
  -1  -2  16     4363.87     3966.67    418.98 o 
   0  -2  16     6659.59     7426.77    151.51 o 
   1  -2  16    27382.52    27465.16   2633.69 o 
   2  -2  16     5895.36     5611.18    321.12 o 
   3  -2  16     7308.75     7488.84    403.06 o 
   4  -2  16       96.06       73.88     14.83 o 
   5  -2  16     1734.48     1708.23    119.03 o 
   6  -2  16       93.11       79.75     50.55 o 
   7  -2  16        0.05        1.65      5.62 o 
  -7  -1  16       22.74       19.17     26.03 o 
  -6  -1  16       95.04      101.26     15.33 o 
  -5  -1  16     1472.81     1407.29    152.69 o 
  -4  -1  16      540.71      475.36     57.55 o 
  -3  -1  16     2147.21     2391.25    125.33 o 
  -2  -1  16      600.70      593.89     20.88 o 
  -1  -1  16      761.27      758.90     27.37 o 
   0  -1  16     1665.32     1707.68     47.33 o 
   1  -1  16       17.24       22.27      8.38 o 
   2  -1  16      218.89      226.99     27.13 o 
   3  -1  16      160.69      155.39     15.34 o 
   4  -1  16     1892.75     1854.23    113.10 o 
   5  -1  16      145.77      369.84     58.72 o 
   6  -1  16        0.89        4.53      9.16 o 
   7  -1  16        6.23        4.10      9.53 o 
  -8   0  16      544.11      557.03     79.86 o 
  -7   0  16      523.57      544.36     57.39 o 
  -6   0  16      674.93      626.88     97.48 o 
  -5   0  16       30.26       43.28     24.70 o 
  -4   0  16       10.39       14.81      9.05 o 
  -3   0  16        0.61        1.57      5.29 o 
  -2   0  16       21.99       24.11     12.93 o 
  -1   0  16      251.33      229.96     14.95 o 
   0   0  16      443.91      470.94     27.67 o 
   1   0  16      229.95      228.07     24.95 o 
   2   0  16       80.83       74.56      9.01 o 
   3   0  16      453.52      421.15     44.50 o 
   4   0  16       60.16       79.22     52.28 o 
   5   0  16      161.07      137.73     35.35 o 
   6   0  16       42.47       38.92     42.59 o 
   7   0  16       96.22       90.82     32.48 o 
  -8   1  16      140.98      154.44     54.41 o 
  -7   1  16      350.01      336.84     63.35 o 
  -6   1  16      106.44      120.42     20.04 o 
  -5   1  16      782.98      798.89     61.99 o 
  -4   1  16     1776.64     1732.61     85.63 o 
  -3   1  16     2449.98     2522.84    134.71 o 
  -2   1  16     1408.12     1329.19     33.49 o 
  -1   1  16     1006.44      914.00     18.30 o 
   0   1  16       40.42       40.86      8.68 o 
   1   1  16      375.81      338.84     47.38 o 
   2   1  16       28.28       25.35     15.31 o 
   3   1  16       36.26       24.72      8.27 o 
   4   1  16      211.12      188.78     35.14 o 
   5   1  16        0.21        8.84     10.86 o 
   6   1  16      416.87      422.98     33.27 o 
  -8   2  16      222.21      195.65     64.20 o 
  -7   2  16       50.81       28.64     45.15 o 
  -6   2  16      508.88      475.49     35.53 o 
  -5   2  16       30.92       37.50     16.80 o 
  -4   2  16       14.30       26.43     12.72 o 
  -3   2  16        0.33        6.50     13.94 o 
  -2   2  16      551.29      530.94     33.12 o 
  -1   2  16      358.35      348.08     30.56 o 
   0   2  16      701.31      787.93     30.96 o 
   1   2  16       26.36       37.63     18.57 o 
   2   2  16      120.01      125.52     19.75 o 
   3   2  16        1.69        0.86      2.67 o 
   4   2  16      168.21      174.83     33.38 o 
   5   2  16       17.45       23.05     13.84 o 
   6   2  16      330.25      371.97     84.44 o 
  -7   3  16      320.00      328.21     63.78 o 
  -6   3  16       54.66       42.86     37.05 o 
  -5   3  16      279.61      538.55     66.17 o 
  -4   3  16        0.57       -0.22      1.48 o 
  -3   3  16      261.59      245.72     31.40 o 
  -2   3  16     1046.14     1053.66     58.23 o 
  -1   3  16     2042.34     2079.38    112.23 o 
   0   3  16      741.65      867.19     49.99 o 
   1   3  16       99.48       77.42     16.73 o 
   2   3  16      291.20      332.53     39.21 o 
   3   3  16        0.18        0.78      3.81 o 
   4   3  16      138.03      122.98     31.84 o 
   5   3  16       99.30       98.17     23.37 o 
   6   3  16      107.66      103.02     42.22 o 
  -7   4  16        4.16        7.24     15.01 o 
  -6   4  16      344.72      294.83     72.88 o 
  -5   4  16      277.06      244.04     57.71 o 
  -4   4  16     4855.83     4768.88    247.87 o 
  -3   4  16     1280.32     1335.58     54.60 o 
  -2   4  16     6562.36     6626.88    309.80 o 
  -1   4  16      378.01      352.90     62.70 o 
   0   4  16     1239.28     1452.80    103.79 o 
   1   4  16        1.60       -2.81     12.31 o 
   2   4  16       68.31       61.55     27.56 o 
   3   4  16       69.00      114.14     24.60 o 
   4   4  16      118.94       94.92     72.35 o 
   5   4  16       30.11       41.95     30.03 o 
  -7   5  16      216.96      146.72     54.46 o 
  -6   5  16       47.26       50.36     35.94 o 
  -5   5  16      302.02      274.76     50.74 o 
  -4   5  16        3.11        3.20      4.58 o 
  -3   5  16      358.51      359.93     33.91 o 
  -2   5  16      142.78      144.74     20.97 o 
  -1   5  16      611.77      590.52     46.48 o 
   0   5  16      417.20      451.48     34.41 o 
   1   5  16     1654.09     1595.67    105.91 o 
   2   5  16       65.05      108.64     49.06 o 
   3   5  16       74.52       73.86     11.99 o 
   4   5  16        0.16        1.86      7.77 o 
   5   5  16        2.03       22.79     40.51 o 
  -6   6  16       48.09       53.50     16.08 o 
  -5   6  16        6.28       17.30     28.00 o 
  -4   6  16        8.15        3.81      6.16 o 
  -3   6  16        3.96        5.52      6.44 o 
  -2   6  16      930.12      874.18     51.56 o 
  -1   6  16      173.89      164.03     21.10 o 
   0   6  16     2375.78     2535.12    136.98 o 
   1   6  16      336.63      340.32     52.66 o 
   2   6  16      443.87      424.67     51.46 o 
   3   6  16      683.30      722.12     88.00 o 
   4   6  16      925.96      913.99    131.98 o 
  -6   7  16        2.36        1.33      5.64 o 
  -5   7  16        6.17        2.29     13.95 o 
  -4   7  16       18.60       15.63     12.41 o 
  -3   7  16      156.22      137.09     71.29 o 
  -2   7  16       62.44       58.60     15.78 o 
  -1   7  16       79.38       56.29     20.90 o 
   0   7  16       64.03       64.11     31.97 o 
   1   7  16        2.70        3.43      7.64 o 
   3   7  16       74.31       95.14     34.50 o 
  -5   8  16        1.74        2.61      7.88 o 
  -4   8  16      726.14      716.80     97.27 o 
  -3   8  16        3.11       19.49     29.60 o 
  -2   8  16       15.99       11.07     27.04 o 
  -1   8  16       11.83        8.92      5.92 o 
   0   8  16      931.92     1062.27     66.03 o 
   1   8  16       15.21       13.12     11.75 o 
   2   8  16     1286.44     1373.46    131.56 o 
  -3   9  16       40.40       35.94     25.61 o 
  -2   9  16       13.69       11.18     19.59 o 
  -1   9  16      158.40      120.26     43.28 o 
   0   9  16       72.15       60.48     20.41 o 
  -1 -10  17       17.96        7.88     13.71 o 
   0 -10  17       88.07       90.07     18.93 o 
   1 -10  17        1.41        4.09      3.30 o 
   2 -10  17       36.61       23.64     20.08 o 
  -3  -9  17        8.07        3.30     10.59 o 
  -2  -9  17     1028.11     1084.08    107.22 o 
  -1  -9  17       21.64       24.68     28.35 o 
   0  -9  17     1969.16     2204.27    150.29 o 
   1  -9  17       84.75       98.96     15.17 o 
   2  -9  17     2126.90     2216.69    107.23 o 
   3  -9  17      101.05       97.71     13.00 o 
   4  -9  17      338.78      334.17     48.33 o 
  -4  -8  17        2.30        6.34     11.02 o 
  -3  -8  17     1540.96     1666.13    146.56 o 
  -2  -8  17       12.17        7.51     31.25 o 
  -1  -8  17     1772.41     1921.25    109.19 o 
   0  -8  17        0.11        3.95      5.41 o 
   1  -8  17      229.28      223.84     27.09 o 
   2  -8  17        5.18        5.15      5.84 o 
   3  -8  17       10.95        7.04      9.36 o 
   4  -8  17      126.41      123.59     14.15 o 
   5  -8  17      196.35      197.30     63.94 o 
  -5  -7  17       15.85        5.75     12.19 o 
  -4  -7  17       90.64       48.29     53.08 o 
  -3  -7  17       68.93       64.42     58.46 o 
  -2  -7  17        2.31       10.49      9.00 o 
  -1  -7  17       77.35       75.21     14.97 o 
   0  -7  17       72.57       90.03     16.51 o 
   1  -7  17        0.69        2.68      5.80 o 
   2  -7  17       64.47       72.28      8.92 o 
   3  -7  17       12.77       11.39      8.02 o 
   4  -7  17      461.35      447.20     28.94 o 
   5  -7  17       34.23       29.28     38.01 o 
   6  -7  17      446.57      440.92     91.78 o 
  -5  -6  17     1954.98     2130.74    196.66 o 
  -4  -6  17      749.85      784.51     73.47 o 
  -3  -6  17     1338.81     1280.27     69.58 o 
  -2  -6  17       29.23       24.76     18.69 o 
  -1  -6  17      128.14      115.42     25.01 o 
   0  -6  17      605.48      694.49     39.12 o 
   1  -6  17     2186.20     2039.13    100.81 o 
   2  -6  17      137.45      134.71     16.95 o 
   3  -6  17       58.28       46.86      7.79 o 
   4  -6  17      270.20      258.53     26.98 o 
   5  -6  17      152.30      159.29     26.94 o 
   6  -6  17       81.62       90.34     44.35 o 
  -6  -5  17      107.80      109.03     37.85 o 
  -5  -5  17        3.87        5.64      8.57 o 
  -4  -5  17      177.21      155.24     38.01 o 
  -3  -5  17       34.21       30.19     21.56 o 
  -2  -5  17      399.27      347.70     44.97 o 
  -1  -5  17       37.62       38.19     18.76 o 
   0  -5  17        5.75        5.46      3.59 o 
   1  -5  17      297.53      277.21     22.35 o 
   2  -5  17     2433.25     2449.28     94.97 o 
   3  -5  17      434.40      408.69     38.09 o 
   4  -5  17     4648.27     4718.20    203.31 o 
   5  -5  17       95.30      107.24     24.95 o 
   6  -5  17     2093.62     2349.17    197.49 o 
  -6  -4  17       74.19       51.00     65.75 o 
  -5  -4  17      149.23      145.93     30.88 o 
  -4  -4  17        2.55        1.54     10.86 o 
  -3  -4  17       79.59       71.92     18.95 o 
  -2  -4  17        3.02        3.88      3.49 o 
  -1  -4  17     1697.07     1767.20     71.36 o 
   0  -4  17      293.32      335.17     20.54 o 
   1  -4  17     1461.65     1487.64     78.88 o 
   2  -4  17        7.17        6.49      3.52 o 
   3  -4  17      258.53      283.00     30.26 o 
   4  -4  17       32.63       27.50      9.91 o 
   5  -4  17      204.92      197.08     31.41 o 
   6  -4  17       86.11       96.28     18.55 o 
   7  -4  17        8.77        5.75      8.89 o 
  -7  -3  17       44.30       54.78     11.82 o 
  -6  -3  17      372.26      402.05     51.43 o 
  -5  -3  17      141.45      174.67     41.31 o 
  -4  -3  17      130.14      163.81     47.17 o 
  -3  -3  17       54.17       54.10      9.84 o 
  -2  -3  17       32.77       35.27      9.39 o 
  -1  -3  17     1238.01     1214.36     72.25 o 
   0  -3  17      181.44      181.67     21.29 o 
   1  -3  17      179.02      166.88     19.58 o 
   2  -3  17      781.98      754.84     34.28 o 
   3  -3  17        2.13        1.36      5.42 o 
   4  -3  17     2605.74     2588.97    136.37 o 
   5  -3  17      106.07       94.63     15.42 o 
   6  -3  17      915.11     1014.38     83.40 o 
   7  -3  17       13.05        8.76      7.31 o 
  -7  -2  17       94.98      102.54     27.52 o 
  -6  -2  17      362.89      430.16     28.64 o 
  -5  -2  17      263.57      272.21     46.26 o 
  -4  -2  17     1147.05     1028.88    208.64 o 
  -3  -2  17     8148.22     7585.29    149.12 o 
  -2  -2  17     6897.17     6715.71    386.32 o 
  -1  -2  17    18510.10    20044.58   1923.27 o 
   0  -2  17     3520.45     3742.42     87.95 o 
   1  -2  17     3707.35     3539.77    248.54 o 
   2  -2  17      620.76      547.27     39.17 o 
   3  -2  17     2293.84     2156.90     91.94 o 
   4  -2  17      542.28      542.82     66.14 o 
   5  -2  17      104.78      103.02     47.57 o 
   6  -2  17       22.82       21.42     15.43 o 
   7  -2  17      511.39      496.31     65.28 o 
  -7  -1  17      499.24      477.44     64.90 o 
  -6  -1  17      101.32      114.57     23.85 o 
  -5  -1  17      272.43      272.47     41.85 o 
  -4  -1  17      453.16      466.04     59.41 o 
  -3  -1  17       85.36      906.52    548.11 o 
  -2  -1  17       75.83       80.35     26.75 o 
  -1  -1  17       66.67       69.90     17.26 o 
   0  -1  17       55.52       47.73      7.34 o 
   1  -1  17       72.48       67.38      9.11 o 
   2  -1  17      434.57      418.18     28.37 o 
   3  -1  17      135.61      130.08     14.32 o 
   4  -1  17      595.01      545.41     67.13 o 
   5  -1  17        0.03       81.88     29.65 o 
   6  -1  17        1.73       -1.06      9.53 o 
   7  -1  17        7.53        6.60     20.07 o 
  -7   0  17        2.40        7.56      9.58 o 
  -6   0  17       23.80       10.91     10.91 o 
  -5   0  17        9.22      942.26     96.63 o 
  -4   0  17        0.01        1.70      4.84 o 
  -3   0  17      315.68      341.13     31.32 o 
  -2   0  17      535.66      530.24     42.40 o 
  -1   0  17       14.77       14.07      4.30 o 
   0   0  17        7.70        8.03      3.68 o 
   1   0  17       68.83       61.16     15.23 o 
   2   0  17      358.93      353.88     27.67 o 
   3   0  17     2432.10     2349.58    115.16 o 
   4   0  17       26.30       24.97     21.19 o 
   5   0  17      563.40      662.81     72.08 o 
   6   0  17       40.28       38.44     45.47 o 
  -7   1  17      611.00      841.05     80.02 o 
  -6   1  17      890.64      870.19     63.99 o 
  -5   1  17     1522.65     1535.71    106.92 o 
  -4   1  17      245.82      217.61     36.71 o 
  -3   1  17      201.84      206.66     24.30 o 
  -2   1  17       17.87       18.36     12.75 o 
  -1   1  17      538.86      507.52     13.11 o 
   0   1  17      381.07      399.98     33.34 o 
   1   1  17      302.03      304.71     42.34 o 
   2   1  17     1126.77     1130.86     65.54 o 
   3   1  17       13.04       15.34      8.57 o 
   4   1  17       83.92       73.42     55.90 o 
   5   1  17       97.30      106.48     80.39 o 
   6   1  17       40.47       34.39     45.94 o 
  -7   2  17       19.73       19.86     21.51 o 
  -6   2  17       38.63       19.40     11.10 o 
  -5   2  17       45.45       58.86      9.61 o 
  -4   2  17      423.24      396.27     38.28 o 
  -3   2  17       97.75      129.09     25.69 o 
  -2   2  17      104.09       87.78     14.94 o 
  -1   2  17      524.58      479.15     31.46 o 
   0   2  17        4.31        5.53      4.61 o 
   1   2  17       67.66       63.20     16.58 o 
   2   2  17        4.72        4.38      4.68 o 
   3   2  17       75.03       64.93      7.24 o 
   4   2  17      428.98      403.70     33.75 o 
   5   2  17     2763.75     2917.44    326.45 o 
   6   2  17      725.74      645.88     93.01 o 
  -7   3  17        0.85        1.86      4.74 o 
  -6   3  17      111.73      155.24     42.54 o 
  -5   3  17      261.92      261.18     31.44 o 
  -4   3  17     1023.35      998.43     71.54 o 
  -3   3  17     1190.22     1227.42     50.09 o 
  -2   3  17      162.92      148.81     22.70 o 
  -1   3  17       45.85       44.41     25.74 o 
   0   3  17       24.35       22.57     12.77 o 
   1   3  17      162.66      149.48     22.34 o 
   2   3  17       14.78       10.55     11.27 o 
   3   3  17     1778.32     1851.51    127.56 o 
   4   3  17      694.31      683.42     69.48 o 
   5   3  17      727.18      759.76     71.82 o 
   6   3  17      534.42      592.59     88.22 o 
  -7   4  17      343.73      381.08     95.62 o 
  -6   4  17     2586.68     2657.69    320.97 o 
  -5   4  17      257.14      254.21     59.73 o 
  -4   4  17     3128.32     3186.57    208.73 o 
  -3   4  17      411.67      404.12     31.05 o 
  -2   4  17      472.27      410.98    139.67 o 
  -1   4  17       41.00       44.90     18.37 o 
   0   4  17      446.92      479.01     42.63 o 
   1   4  17      304.45      286.77     37.99 o 
   2   4  17     1037.28     1012.29     69.33 o 
   3   4  17        2.68        1.25      5.18 o 
   4   4  17        6.15        3.78      8.62 o 
   5   4  17      304.81      344.02     90.72 o 
  -7   5  17      370.29      350.25     88.16 o 
  -6   5  17       19.09       25.18     39.61 o 
  -5   5  17       95.64       96.25     28.54 o 
  -4   5  17      128.78      117.60      8.72 o 
  -3   5  17      180.77      166.98     18.02 o 
  -2   5  17        0.14        1.31      5.75 o 
  -1   5  17     1633.25     1593.77    110.14 o 
   0   5  17       76.88       77.61     39.08 o 
   1   5  17       26.18       36.42     19.66 o 
   2   5  17        1.17        0.62      6.11 o 
   3   5  17       12.88       12.68      9.83 o 
   4   5  17      219.99      255.06     52.55 o 
  -6   6  17       62.22       77.09     36.79 o 
  -5   6  17      113.73      107.97     25.29 o 
  -4   6  17      973.27      914.41     83.10 o 
  -3   6  17      242.22      321.07     52.02 o 
  -2   6  17     2514.02     2386.44     74.81 o 
  -1   6  17      330.76      308.98     33.38 o 
   0   6  17      999.46     1118.30     51.66 o 
   1   6  17      777.76      794.70     55.99 o 
   2   6  17     1957.37     1850.22    106.78 o 
   3   6  17      835.92      839.72     80.34 o 
   4   6  17      745.06      706.20    100.94 o 
  -6   7  17       15.70       10.43     26.41 o 
  -5   7  17      253.85      303.35     73.47 o 
  -4   7  17       14.46       20.76     19.38 o 
  -3   7  17       86.68       56.22     21.45 o 
  -2   7  17        1.26        2.19      4.84 o 
  -1   7  17      235.64      218.84     38.58 o 
   0   7  17      213.59      249.36     43.11 o 
   1   7  17      374.54      397.98     37.57 o 
   2   7  17      373.69      436.47     45.50 o 
   3   7  17       69.94       44.88     57.66 o 
  -4   8  17      163.49      145.93     56.91 o 
  -3   8  17       16.46       12.14     20.98 o 
  -2   8  17     1767.69     1822.87    156.31 o 
  -1   8  17      138.59      132.23     29.10 o 
   0   8  17      996.65     1133.32     76.25 o 
   1   8  17      115.19      133.30     31.96 o 
   2   8  17      110.47       72.06     48.33 o 
  -2   9  17      160.40      166.05     60.05 o 
  -1   9  17       56.10       30.40     49.94 o 
   0 -10  18       18.71       17.60     14.28 o 
   1 -10  18       89.56      109.59     22.28 o 
   2 -10  18        1.37        1.58      5.22 o 
  -2  -9  18     1505.97     1442.34    136.95 o 
  -1  -9  18      109.66      115.30     21.42 o 
   0  -9  18     1579.89     1776.26    120.66 o 
   1  -9  18        0.01        3.95      6.44 o 
   2  -9  18      306.79      307.48     40.20 o 
   3  -9  18       32.56       23.68     19.15 o 
   4  -9  18        6.92        5.60      4.68 o 
  -4  -8  18      162.51      160.73     67.13 o 
  -3  -8  18      919.51     1004.60     98.81 o 
  -2  -8  18       24.07       20.77     27.86 o 
  -1  -8  18       69.30       56.24     29.29 o 
   0  -8  18      200.96      229.39     32.67 o 
   1  -8  18       21.31       12.83      9.21 o 
   2  -8  18        0.71        0.94      4.00 o 
   3  -8  18      520.93      487.67     36.36 o 
   4  -8  18        0.41        2.64      2.38 o 
   5  -8  18      335.67      328.11     65.96 o 
  -5  -7  18       37.88       28.38     39.56 o 
  -4  -7  18      124.06       97.53     75.76 o 
  -3  -7  18       13.91       10.86     12.78 o 
  -2  -7  18        0.07        1.93      3.41 o 
  -1  -7  18        0.74        2.00      3.25 o 
   0  -7  18      104.33      108.55     11.89 o 
   1  -7  18       85.65       78.06     13.51 o 
   2  -7  18      696.91      707.92     24.90 o 
   3  -7  18       11.29       11.51      8.08 o 
   4  -7  18      844.43      822.05     54.85 o 
   5  -7  18        5.02        8.41     10.97 o 
  -5  -6  18      211.55      208.75     74.05 o 
  -4  -6  18        3.76        1.17     11.23 o 
  -3  -6  18      506.20      489.79     63.35 o 
  -2  -6  18        0.02        3.30      6.65 o 
  -1  -6  18     2880.80     2789.74    187.95 o 
   0  -6  18      896.47      973.19     55.36 o 
   1  -6  18      230.73      170.35     24.50 o 
   2  -6  18      655.41      613.23     31.90 o 
   3  -6  18        4.36        7.08      5.05 o 
   4  -6  18       73.05       83.95     13.53 o 
   5  -6  18       57.17       64.46     11.17 o 
   6  -6  18      169.23      196.13     63.99 o 
  -6  -5  18        0.77        0.96      7.03 o 
  -5  -5  18      176.87      153.86     35.88 o 
  -4  -5  18      423.86      388.85     69.42 o 
  -3  -5  18      711.40      701.09     65.70 o 
  -2  -5  18     1307.09     1282.12     85.74 o 
  -1  -5  18       55.74       52.60     10.91 o 
   0  -5  18     3147.19     3489.02    167.30 o 
   1  -5  18       65.81       69.12     23.81 o 
   2  -5  18     5252.39     5645.88    317.59 o 
   3  -5  18        9.91       13.14      7.55 o 
   4  -5  18     2670.97     2796.37     99.38 o 
   5  -5  18      156.16      148.33     25.35 o 
   6  -5  18      215.49      206.15     34.69 o 
  -6  -4  18       82.69       88.69     16.24 o 
  -5  -4  18       51.69       62.18     64.47 o 
  -4  -4  18      287.66      254.96     41.37 o 
  -3  -4  18     4467.69     4533.51    286.03 o 
  -2  -4  18     1059.41     1035.59    220.80 o 
  -1  -4  18     2053.82     2089.93     81.51 o 
   0  -4  18       15.38       17.63      7.48 o 
   1  -4  18      105.62      115.22     15.26 o 
   2  -4  18        0.19        1.02      2.60 o 
   3  -4  18      441.38      431.18     27.72 o 
   4  -4  18        1.48        1.87      3.10 o 
   5  -4  18       32.72      125.03     75.44 o 
   6  -4  18       61.25       49.59     24.44 o 
  -7  -3  18       56.56       59.95     18.53 o 
  -6  -3  18      280.66      315.17     63.89 o 
  -5  -3  18      179.78      156.89     37.27 o 
  -4  -3  18      559.97      498.04     80.55 o 
  -3  -3  18      988.38      967.12     16.47 o 
  -2  -3  18       60.19       62.53     12.06 o 
  -1  -3  18      494.85      449.15     26.95 o 
   0  -3  18      893.85      922.85     41.48 o 
   1  -3  18      322.86      300.42     18.47 o 
   2  -3  18     1922.15     1815.00     71.87 o 
   3  -3  18     1348.72     1316.95     66.36 o 
   4  -3  18     1343.29     1349.19     81.20 o 
   5  -3  18        0.29        5.68      8.97 o 
   6  -3  18      493.70      524.89     49.45 o 
  -7  -2  18      294.49      289.03     60.21 o 
  -6  -2  18      402.67      372.61     48.34 o 
  -5  -2  18     1865.57     1884.36     89.28 o 
  -4  -2  18     2943.57     2935.97    248.35 o 
  -3  -2  18     4549.82     4619.49    211.20 o 
  -2  -2  18     2676.41     2560.97    157.70 o 
  -1  -2  18     2399.69     2314.64    134.54 o 
   0  -2  18      341.88      317.11     38.93 o 
   1  -2  18      443.92      436.85     29.06 o 
   2  -2  18        0.99        3.08      2.95 o 
   3  -2  18     1908.12     1848.44     83.18 o 
   4  -2  18      171.83      174.13     33.47 o 
   5  -2  18     1047.85     1118.00     76.78 o 
   6  -2  18        3.03        4.26      4.74 o 
  -7  -1  18      118.82      115.74     34.34 o 
  -6  -1  18      342.28      339.76     81.13 o 
  -5  -1  18       10.10       17.36     21.93 o 
  -4  -1  18       36.09       38.14     18.05 o 
  -3  -1  18        9.50      275.64    304.25 o 
  -2  -1  18      420.34      437.56     32.64 o 
  -1  -1  18        7.17       12.18      6.56 o 
   0  -1  18      108.54      104.69     11.82 o 
   1  -1  18       12.13       15.91      6.64 o 
   2  -1  18        8.11        6.01      3.75 o 
   3  -1  18      233.03      213.68     19.36 o 
   4  -1  18        3.70        8.39      6.57 o 
   5  -1  18       28.88       23.25     10.54 o 
   6  -1  18        1.25        1.81      8.04 o 
  -7   0  18      104.63      128.20     33.49 o 
  -6   0  18       69.77       63.78     16.05 o 
  -5   0  18      442.84     1541.04    501.90 o 
  -4   0  18       59.44       64.06     10.66 o 
  -3   0  18       60.62       63.48     17.08 o 
  -2   0  18      983.84      954.67     55.61 o 
  -1   0  18      463.81      419.18     26.69 o 
   0   0  18       10.56       11.54      6.01 o 
   1   0  18     2611.45     2573.93    130.54 o 
   2   0  18        0.54        2.66      3.66 o 
   3   0  18      205.13      163.68     25.20 o 
   4   0  18      405.41      371.17     58.99 o 
   5   0  18       75.25       76.61     62.13 o 
   6   0  18        9.57        6.65      8.04 o 
  -7   1  18      194.59      132.40     65.48 o 
  -6   1  18       14.82        6.44     10.39 o 
  -5   1  18       54.45       51.05     31.47 o 
  -4   1  18      504.69      480.52     35.82 o 
  -3   1  18      965.13      957.24     64.93 o 
  -2   1  18     3111.54     3157.09    161.25 o 
  -1   1  18      841.40      790.44     50.32 o 
   0   1  18      752.74      810.47     68.38 o 
   1   1  18       10.96       12.72      8.79 o 
   2   1  18      935.48      874.25     52.67 o 
   3   1  18       85.06       84.43     13.27 o 
   4   1  18      409.31      387.20     58.72 o 
   5   1  18      722.71      917.82     97.11 o 
   6   1  18      824.93      840.47     84.70 o 
  -7   2  18       28.55       17.41     30.13 o 
  -6   2  18      187.24      175.47     49.67 o 
  -5   2  18        0.21        1.67      4.69 o 
  -4   2  18      245.73      200.79     29.17 o 
  -3   2  18       81.54       73.22     12.86 o 
  -2   2  18     1018.75      925.61     39.01 o 
  -1   2  18       85.53       64.09     11.51 o 
   0   2  18      675.73      714.24     42.98 o 
   1   2  18      912.08      852.48     49.13 o 
   2   2  18     2492.43     2430.36    112.99 o 
   3   2  18     4385.23     4666.38    297.29 o 
   4   2  18     2016.32     2210.60    103.49 o 
   5   2  18        7.32       14.37     30.40 o 
   6   2  18       40.70       22.79     22.84 o 
  -7   3  18      251.46      289.93     72.67 o 
  -6   3  18      126.51      110.47     21.67 o 
  -5   3  18     1229.96     1157.05     41.36 o 
  -4   3  18       12.66        6.08      5.66 o 
  -3   3  18        7.33        7.44      4.39 o 
  -2   3  18       14.42       18.49     11.93 o 
  -1   3  18      722.18      724.01     51.38 o 
   0   3  18      705.32      759.97     43.64 o 
   1   3  18     1786.35     1749.51     82.66 o 
   2   3  18     2285.75     2207.51    143.27 o 
   3   3  18       72.94       63.00     12.33 o 
   4   3  18      806.64      785.58     88.69 o 
   5   3  18      278.45      298.03     71.50 o 
  -7   4  18      239.99      233.82     52.65 o 
  -6   4  18     1869.27     2076.55    175.69 o 
  -5   4  18      693.21      630.55     67.72 o 
  -4   4  18      293.93      258.97     36.99 o 
  -3   4  18        0.95        0.75      2.50 o 
  -2   4  18      255.65      246.83     33.35 o 
  -1   4  18        7.74        5.94      6.57 o 
   0   4  18       70.33       70.42     31.26 o 
   1   4  18      608.85      615.71     53.19 o 
   2   4  18      274.55      249.55     32.30 o 
   3   4  18      503.81      484.64     41.41 o 
   4   4  18       29.94       30.67     40.09 o 
   5   4  18      178.34      186.01     62.24 o 
  -6   5  18        0.11        2.82      6.71 o 
  -5   5  18      122.78       98.38     39.45 o 
  -4   5  18        8.30        7.51      9.37 o 
  -3   5  18      642.78      598.44     30.63 o 
  -2   5  18      254.87      234.88     27.81 o 
  -1   5  18       71.59       64.12     16.79 o 
   0   5  18      107.12      107.09     19.86 o 
   1   5  18      351.54      367.31     41.26 o 
   2   5  18      587.44      682.83     48.29 o 
   3   5  18      165.73      194.37     80.92 o 
   4   5  18       17.28       13.26     23.11 o 
  -6   6  18      366.64      334.39     78.47 o 
  -5   6  18        1.87        0.32     10.59 o 
  -4   6  18     2130.03     2024.43    197.35 o 
  -3   6  18       67.63       67.14      9.56 o 
  -2   6  18      636.37      628.87     33.05 o 
  -1   6  18      388.26      379.98     58.91 o 
   0   6  18     1316.15     1354.74     88.18 o 
   1   6  18      462.73      432.90     44.39 o 
   2   6  18      962.19      786.08     68.46 o 
   3   6  18      171.24      158.81     41.05 o 
  -5   7  18        9.67       15.81     23.80 o 
  -4   7  18       91.23       85.82     23.69 o 
  -3   7  18      501.28      542.23     74.75 o 
  -2   7  18      396.15      447.90    107.38 o 
  -1   7  18      307.10      311.44     46.00 o 
   0   7  18      217.67      231.55     35.70 o 
   1   7  18      108.63       96.88     16.55 o 
   2   7  18      108.16      105.78     20.29 o 
  -4   8  18     1488.65     1618.65    219.13 o 
  -3   8  18      168.48      171.53     45.04 o 
  -2   8  18      780.10      792.34     83.05 o 
  -1   8  18       21.16       26.00     19.25 o 
   0   8  18      107.07      118.08     23.34 o 
   1   8  18        7.53        3.65      6.28 o 
  -2  -9  19      958.78      944.12     91.79 o 
  -1  -9  19       28.30       19.97     25.41 o 
   0  -9  19      213.50      234.20     32.86 o 
   1  -9  19       11.41       11.55      5.85 o 
   2  -9  19        8.29        7.61      5.21 o 
   3  -9  19       12.83        8.46      6.03 o 
  -3  -8  19        3.75        4.10     10.75 o 
  -2  -8  19       72.24       65.57     15.78 o 
  -1  -8  19        7.62        9.86      9.24 o 
   0  -8  19       11.40        8.97      7.78 o 
   1  -8  19      705.36      697.98     48.43 o 
   2  -8  19        0.00        2.70      4.53 o 
   3  -8  19      695.60      699.05     37.32 o 
   4  -8  19      109.55      112.52     16.12 o 
  -4  -7  19        0.72        4.95     10.12 o 
  -3  -7  19      129.10      129.95     79.22 o 
  -2  -7  19      428.19      426.24     37.83 o 
  -1  -7  19      218.00      193.98     31.15 o 
   0  -7  19     1194.39     1259.70     43.36 o 
   1  -7  19       47.06       42.66     20.99 o 
   2  -7  19     1902.09     1813.06     97.95 o 
   3  -7  19      156.32      150.35     24.26 o 
   4  -7  19      898.94      904.87     46.43 o 
   5  -7  19      109.47      116.75     38.33 o 
  -5  -6  19      448.65      403.01     83.58 o 
  -4  -6  19      162.92      134.64     80.12 o 
  -2  -6  19      258.94      282.08     44.51 o 
  -1  -6  19       42.40       31.87      6.83 o 
   0  -6  19        0.11        0.39      4.66 o 
   1  -6  19      177.44      191.71     20.05 o 
   2  -6  19      111.78      111.26     15.68 o 
   3  -6  19        7.49       13.38      8.16 o 
   4  -6  19       72.97       61.90     10.60 o 
   5  -6  19      235.42      234.87     35.82 o 
   6  -6  19      118.22      150.40     49.46 o 
  -6  -5  19      216.53      197.35     64.05 o 
  -5  -5  19      148.37      144.49     20.87 o 
  -4  -5  19      472.06      475.95     51.48 o 
  -3  -5  19       11.90       11.93     13.63 o 
  -2  -5  19     1418.90     1390.30     96.11 o 
  -1  -5  19      968.98      966.84     51.49 o 
   0  -5  19     4939.18     5534.77    221.10 o 
   1  -5  19       84.29       83.87     16.73 o 
   2  -5  19     3119.64     3001.23    159.27 o 
   3  -5  19      157.47      137.26     15.71 o 
   4  -5  19      134.37      132.43     14.54 o 
   5  -5  19       61.83       52.81     33.12 o 
   6  -5  19       66.42       72.03     12.47 o 
  -6  -4  19       92.86       81.19     15.81 o 
  -5  -4  19      729.82      658.02     81.93 o 
  -4  -4  19      382.68      380.49     83.10 o 
  -3  -4  19        1.64        3.19      3.83 o 
  -2  -4  19      109.18       91.35     16.48 o 
  -1  -4  19      291.71      255.85     17.24 o 
   0  -4  19      126.86      125.77     14.46 o 
   1  -4  19       15.18       21.52      7.72 o 
   2  -4  19       19.06       48.58     23.60 o 
   3  -4  19      250.40      257.60     25.25 o 
   4  -4  19        3.00        3.92      4.03 o 
   5  -4  19      716.79      937.67    123.51 o 
   6  -4  19       32.34       22.32     22.64 o 
  -6  -3  19       55.48       75.81     18.05 o 
  -5  -3  19       38.01       36.31     30.67 o 
  -4  -3  19       96.12       84.28     59.95 o 
  -3  -3  19        3.58        5.27      7.03 o 
  -2  -3  19      599.44      590.26     40.61 o 
  -1  -3  19     3027.86     2965.55    112.62 o 
   0  -3  19     4004.46     4152.48    156.99 o 
   1  -3  19      193.15      183.54     23.07 o 
   2  -3  19     3494.11     3255.82    122.49 o 
   3  -3  19      343.36      306.73     78.14 o 
   4  -3  19      370.48      390.23     42.78 o 
   5  -3  19        1.66        4.65      5.66 o 
   6  -3  19      256.12      289.25     48.16 o 
  -7  -2  19      906.49     1157.29    157.00 o 
  -6  -2  19     1300.41     1378.86    161.10 o 
  -5  -2  19     4143.18     4185.94    204.01 o 
  -4  -2  19      505.39      507.68     82.09 o 
  -3  -2  19     1624.07     1583.40     80.49 o 
  -2  -2  19      402.24      401.49     53.72 o 
  -1  -2  19      244.09      249.47     16.35 o 
   0  -2  19       29.90       24.41      8.80 o 
   1  -2  19     2946.03     2900.16    110.81 o 
   2  -2  19      135.03      114.98     12.75 o 
   3  -2  19     1423.99     1357.06     67.59 o 
   4  -2  19       70.13       69.93     29.18 o 
   5  -2  19      123.03      143.95     27.29 o 
   6  -2  19       80.53       69.49     15.25 o 
  -7  -1  19        0.89        3.09     12.46 o 
  -5  -1  19        0.15        6.33      5.18 o 
  -4  -1  19        0.38        2.22      4.03 o 
  -3  -1  19       79.50      241.59    108.29 o 
  -2  -1  19     1152.27     1200.89     61.65 o 
  -1  -1  19       51.92       49.37     15.02 o 
   0  -1  19        1.65        9.41      3.95 o 
   1  -1  19      144.95      141.06     10.52 o 
   2  -1  19       26.01       49.73     19.59 o 
   3  -1  19        0.45        1.69      1.87 o 
   4  -1  19       64.28       53.21     24.76 o 
   5  -1  19       47.53       87.95     55.37 o 
   6  -1  19       21.48       16.40     27.95 o 
  -7   0  19       39.29       16.87     25.37 o 
  -6   0  19       18.62       11.43      9.58 o 
  -5   0  19      440.28      681.57    112.60 o 
  -4   0  19       44.29       49.13     11.41 o 
  -3   0  19      363.90      352.66     33.29 o 
  -2   0  19      395.64      369.44     49.21 o 
  -1   0  19     1796.78     1658.70     69.52 o 
   0   0  19     1585.43     1731.80    118.70 o 
   1   0  19      390.71      361.83     48.92 o 
   2   0  19      370.00      342.97     32.67 o 
   3   0  19       26.13       18.27     12.02 o 
   4   0  19      252.04      215.29     37.00 o 
   5   0  19      901.50      894.18    104.19 o 
   6   0  19       30.77       22.57     36.04 o 
  -7   1  19      297.00      321.82     74.11 o 
  -6   1  19      422.45      417.65    107.70 o 
  -5   1  19     1346.40     1416.76     50.99 o 
  -4   1  19      575.43      553.47    100.22 o 
  -3   1  19     1711.41     1990.00     97.80 o 
  -2   1  19       11.80       16.13     12.53 o 
  -1   1  19      273.90      259.40     15.91 o 
   0   1  19       52.90       52.31     11.90 o 
   1   1  19       52.28       48.74     13.75 o 
   2   1  19     1191.22     1112.53     77.51 o 
   3   1  19      137.58      121.55     18.86 o 
   4   1  19      828.68      760.56     83.69 o 
   5   1  19        0.01       58.56     42.16 o 
   6   1  19      373.57      352.91     74.96 o 
  -7   2  19        0.07       -0.80     10.70 o 
  -6   2  19      266.04      186.71     55.37 o 
  -5   2  19       27.22       31.43     23.47 o 
  -4   2  19      465.63      440.35     51.57 o 
  -3   2  19      500.57      479.01     41.36 o 
  -2   2  19      246.19      233.92     33.15 o 
  -1   2  19      613.34      543.70     30.40 o 
   0   2  19     1489.87     1676.97     85.16 o 
   1   2  19     2350.59     2212.00    108.90 o 
   2   2  19      895.52      946.36    162.27 o 
   3   2  19      106.24       86.17     54.14 o 
   4   2  19       35.51       38.70     43.87 o 
   5   2  19      641.19      708.86     83.37 o 
  -7   3  19      280.00      283.39     76.34 o 
  -6   3  19        9.22        9.21     10.75 o 
  -5   3  19        3.24       -2.27      5.58 o 
  -4   3  19      265.98      248.42     31.82 o 
  -3   3  19      380.12      401.99     38.02 o 
  -2   3  19      487.10      560.13    175.92 o 
  -1   3  19      901.01      816.46     81.09 o 
   0   3  19     2252.04     2552.20    121.76 o 
   1   3  19     1402.91     1328.59     84.71 o 
   2   3  19     1565.57     1460.87    102.97 o 
   3   3  19     2296.41     1943.53    485.24 o 
   4   3  19     2189.86     2174.61    243.40 o 
   5   3  19      319.19      336.30     77.67 o 
  -7   4  19       75.99       72.30     30.08 o 
  -6   4  19       44.56       18.63     32.79 o 
  -5   4  19       76.95       62.08     57.92 o 
  -4   4  19      315.90      280.00     46.09 o 
  -3   4  19       91.12      217.11     84.89 o 
  -2   4  19       65.28      106.96     69.48 o 
  -1   4  19        6.56        3.95      5.30 o 
   0   4  19      275.76      283.61     37.65 o 
   1   4  19      104.34       86.26     15.05 o 
   2   4  19      138.05      123.93     15.30 o 
   3   4  19      259.50      233.08     69.85 o 
   4   4  19        6.61       -1.12     12.35 o 
   5   4  19        9.15        8.84      8.31 o 
  -6   5  19       25.10       15.55     29.23 o 
  -5   5  19       80.52       53.24     65.54 o 
  -4   5  19        0.21       -1.81     10.97 o 
  -3   5  19       75.03       65.67     12.76 o 
  -2   5  19      201.44      172.78     31.68 o 
  -1   5  19      303.64      337.13     36.20 o 
   0   5  19      193.85      231.85     28.42 o 
   1   5  19        9.14        8.98      6.63 o 
   2   5  19       38.61       20.36     16.03 o 
   3   5  19       23.47       27.47     24.92 o 
   4   5  19       14.15       10.38     19.91 o 
  -6   6  19     1087.36     1081.37    150.61 o 
  -5   6  19      149.64      137.73     39.50 o 
  -4   6  19      200.50      187.56     49.99 o 
  -3   6  19      807.81      790.53     95.40 o 
  -2   6  19     1044.16     1009.75     75.70 o 
  -1   6  19      841.22      799.90     57.00 o 
   0   6  19      481.87      463.07     35.22 o 
   1   6  19      354.02      342.09     58.16 o 
   2   6  19      356.79      295.18     41.75 o 
   3   6  19        0.11        2.50     11.02 o 
  -5   7  19      356.07      314.21     67.56 o 
  -4   7  19       27.29       24.54     43.97 o 
  -3   7  19      492.07      522.58    107.27 o 
  -2   7  19      188.82      197.55     43.84 o 
  -1   7  19      335.49      320.98     47.12 o 
   0   7  19      119.28      128.41     15.11 o 
   1   7  19       29.95       13.99     16.79 o 
   2   7  19        0.33        2.08     11.23 o 
  -4   8  19      682.55      575.82     95.46 o 
  -3   8  19        0.08        2.18      8.94 o 
  -2   8  19        1.15       -2.93     27.90 o 
  -1   8  19       21.98       20.72      9.07 o 
   0   8  19      367.22      371.66     54.04 o 
   1   8  19      116.82      105.36     50.68 o 
  -2  -9  20       11.60        0.43     17.94 o 
  -1  -9  20       20.39       11.07     15.14 o 
   0  -9  20      141.35      149.01     22.05 o 
   1  -9  20        9.45        7.40      6.89 o 
   2  -9  20       31.45       37.47      9.91 o 
   3  -9  20      240.26      242.58     37.17 o 
  -3  -8  20        2.32        1.12      8.68 o 
  -2  -8  20        4.07        5.13      4.23 o 
  -1  -8  20     1341.80     1307.82     85.58 o 
   0  -8  20        0.03        2.68      3.68 o 
   1  -8  20      959.63      948.16     63.89 o 
   2  -8  20      165.95      165.75     20.46 o 
   3  -8  20     1201.48     1256.02     65.69 o 
   4  -8  20      115.43      111.09     24.19 o 
  -4  -7  20      479.10      456.41    108.34 o 
  -3  -7  20        6.37        6.65     13.31 o 
  -2  -7  20     1344.58     1237.25    144.33 o 
  -1  -7  20      190.67      190.58     29.03 o 
   0  -7  20     1633.06     1770.59    111.24 o 
   1  -7  20       27.00       22.53     16.57 o 
   2  -7  20      487.35      464.98     29.64 o 
   3  -7  20        0.36       -1.05      5.95 o 
   4  -7  20      213.11      206.62     31.21 o 
   5  -7  20        5.61        2.82     10.12 o 
  -5  -6  20     1608.61     1700.74    257.25 o 
  -4  -6  20        8.87        9.21     13.20 o 
  -3  -6  20      192.82      180.16     47.06 o 
  -2  -6  20        2.71        0.59      3.62 o 
  -1  -6  20        0.04        3.88      5.56 o 
   0  -6  20      140.27      137.48     25.14 o 
   1  -6  20      495.92      518.92     21.81 o 
   2  -6  20        3.67        5.37      3.74 o 
   3  -6  20     1300.73     1314.20     70.02 o 
   4  -6  20       67.82       72.80     13.51 o 
   5  -6  20      790.81      847.81     59.39 o 
  -5  -5  20      171.53      172.12     42.96 o 
  -4  -5  20     1354.68     1384.08    119.09 o 
  -3  -5  20      347.05      298.98     71.71 o 
  -2  -5  20     2940.10     2944.61    153.16 o 
  -1  -5  20       69.22       74.48     13.97 o 
   0  -5  20     1696.91     1842.34     98.62 o 
   1  -5  20      107.03      100.11     15.78 o 
   2  -5  20       62.99       49.78      6.79 o 
   3  -5  20       81.61       83.51     16.51 o 
   4  -5  20        0.46        2.88      6.19 o 
   5  -5  20        0.42        2.73      4.69 o 
   6  -5  20       86.98       99.34     25.34 o 
  -6  -4  20       67.82       59.63     17.14 o 
  -5  -4  20      154.20      156.36     37.91 o 
  -4  -4  20       85.35       67.67     48.93 o 
  -3  -4  20        1.89        3.73      7.56 o 
  -2  -4  20        0.93        0.57      2.02 o 
  -1  -4  20      104.42       93.04     15.90 o 
   0  -4  20      316.20      306.09     22.34 o 
   1  -4  20        0.73        2.90      3.16 o 
   2  -4  20       77.34       62.01     10.00 o 
   3  -4  20     1308.59     1255.30     57.92 o 
   4  -4  20        4.35        4.36      4.39 o 
   5  -4  20       51.77       87.31     47.01 o 
   6  -4  20       11.32        7.45      6.29 o 
  -6  -3  20        5.72       14.80     20.12 o 
  -5  -3  20      170.43      199.64     49.67 o 
  -4  -3  20     1443.31     1345.06     68.09 o 
  -3  -3  20      291.80      296.84     38.51 o 
  -2  -3  20     3547.41     3444.19    129.78 o 
  -1  -3  20      103.18       97.04     12.04 o 
   0  -3  20     1975.31     2012.18     79.37 o 
   1  -3  20        3.17        4.28      3.10 o 
   2  -3  20       61.76      105.20     46.05 o 
   3  -3  20       12.13        7.58      7.58 o 
   4  -3  20      154.42      168.89     27.91 o 
   5  -3  20      143.46      138.11     24.41 o 
   6  -3  20       19.36        9.56     11.46 o 
  -7  -2  20      740.84      792.07    111.80 o 
  -6  -2  20      104.21      103.39     22.36 o 
  -5  -2  20        5.15        6.02      8.52 o 
  -4  -2  20        0.18        2.69      5.88 o 
  -3  -2  20     1350.29     1372.17    132.78 o 
  -2  -2  20      337.86      326.85     43.18 o 
  -1  -2  20     3817.59     3760.84    147.03 o 
   0  -2  20      492.36      532.57     23.90 o 
   1  -2  20     2736.99     2500.58     95.62 o 
   2  -2  20      130.37      141.67     14.85 o 
   3  -2  20      389.28      391.33     38.08 o 
   4  -2  20       17.01       21.56     14.29 o 
   5  -2  20       38.62       38.95     29.05 o 
   6  -2  20        0.21        3.10      5.81 o 
  -7  -1  20        9.16       10.86     19.59 o 
  -6  -1  20       57.47       60.65     13.13 o 
  -5  -1  20       28.38       23.08     19.59 o 
  -4  -1  20      303.08      287.40     35.05 o 
  -3  -1  20      646.67      650.07     90.45 o 
  -2  -1  20        9.45        8.22      5.70 o 
  -1  -1  20      583.30      548.49     31.82 o 
   0  -1  20       81.87       77.47     12.51 o 
   1  -1  20       70.16       63.65      9.74 o 
   2  -1  20      206.77      222.83     16.18 o 
   3  -1  20       62.98       57.56     11.73 o 
   4  -1  20      425.80      405.55     25.31 o 
   5  -1  20       29.66       36.52     55.15 o 
   6  -1  20      140.56      167.33     59.52 o 
  -7   0  20       84.57       80.97     20.76 o 
  -6   0  20       72.81       92.82     15.27 o 
  -5   0  20      170.18      177.46     36.59 o 
  -4   0  20      636.84      675.61     49.47 o 
  -3   0  20     1997.62     1849.21    178.77 o 
  -2   0  20     3655.72     3836.07    179.11 o 
  -1   0  20      796.54      763.59     41.92 o 
   0   0  20       29.42       31.26      8.04 o 
   1   0  20      159.37      134.94     20.19 o 
   2   0  20        0.56        2.14      4.03 o 
   3   0  20     1762.99     1460.41    123.09 o 
   4   0  20      691.23      663.88     45.52 o 
   5   0  20     1748.53     1901.34    212.37 o 
   6   0  20       24.15       15.33     19.54 o 
  -7   1  20      554.48      571.88     84.17 o 
  -6   1  20      245.60      272.81     40.20 o 
  -5   1  20      629.88      672.07     35.64 o 
  -4   1  20      506.34      498.59     59.08 o 
  -3   1  20       12.73        9.82      7.28 o 
  -2   1  20       48.28       35.72     21.99 o 
  -1   1  20      152.33      139.90     16.22 o 
   0   1  20      911.00      888.45     50.71 o 
   1   1  20      723.76      667.60     55.39 o 
   2   1  20     2778.61     2640.51    164.98 o 
   3   1  20      357.80      306.82     35.08 o 
   4   1  20     1537.76     1517.71    161.84 o 
   5   1  20        4.94       10.22     18.85 o 
   6   1  20       72.73       75.23     18.31 o 
  -7   2  20       67.32       81.88     18.47 o 
  -6   2  20      406.31      418.13     98.97 o 
  -5   2  20      487.61      489.80     55.30 o 
  -4   2  20      516.80      503.14     26.96 o 
  -3   2  20      787.36      773.56     54.80 o 
  -2   2  20      565.65      546.12     48.55 o 
  -1   2  20     2665.20     2594.76    123.40 o 
   0   2  20     1087.69     1164.71     58.12 o 
   1   2  20       76.34       65.95     27.77 o 
   2   2  20        5.25        8.21      6.68 o 
   3   2  20      582.61      543.84     25.11 o 
   4   2  20       18.25        3.99     17.30 o 
   5   2  20       10.47       16.34     18.79 o 
  -7   3  20       62.80       84.28     18.79 o 
  -6   3  20       68.65       57.18     21.14 o 
  -5   3  20      344.36      316.32     59.31 o 
  -4   3  20      202.22      164.60     23.30 o 
  -3   3  20     1921.31     2436.20    165.71 o 
  -2   3  20     2938.56     3071.20    183.28 o 
  -1   3  20     4011.68     4159.75    263.38 o 
   0   3  20     1652.77     1820.11    110.26 o 
   1   3  20      723.82      726.64     56.74 o 
   2   3  20     1389.35     1340.30     76.24 o 
   3   3  20      131.07      128.89    119.25 o 
   4   3  20      796.26      759.07     73.52 o 
   5   3  20      140.37      132.56     57.60 o 
  -6   4  20      251.55      235.26     61.06 o 
  -5   4  20      111.08      417.60     57.34 o 
  -4   4  20        8.63        5.29      5.38 o 
  -3   4  20      219.39      215.14     31.24 o 
  -2   4  20      353.18      386.67     48.07 o 
  -1   4  20     1724.67     1760.79    120.05 o 
   0   4  20       32.09       37.42     17.44 o 
   1   4  20      633.89      650.15     46.24 o 
   2   4  20      279.21      283.89     35.73 o 
   3   4  20        0.23        2.77      8.20 o 
   4   4  20      134.27      133.84     35.72 o 
  -6   5  20        0.18       -0.75      9.26 o 
  -5   5  20       40.25       40.35     60.90 o 
  -4   5  20        0.15       -1.12     11.82 o 
  -3   5  20      305.00      286.92     49.10 o 
  -2   5  20      136.55      143.75     30.42 o 
  -1   5  20      118.32      121.95     15.48 o 
   0   5  20        0.28        1.96      3.85 o 
   1   5  20      121.82      134.51     16.35 o 
   2   5  20      108.06      119.26     29.89 o 
   3   5  20        0.00        2.24     13.68 o 
   4   5  20       92.93       77.14     27.52 o 
  -5   6  20      406.23      363.30    103.23 o 
  -4   6  20      643.61      613.35     85.50 o 
  -3   6  20       33.98       32.21     32.85 o 
  -2   6  20      167.69      121.89     29.30 o 
  -1   6  20        0.00       -3.59     14.36 o 
   0   6  20      100.41       65.19     20.79 o 
   1   6  20      211.47      178.54     28.44 o 
   2   6  20       12.58        6.61     11.61 o 
   3   6  20       58.35       60.05     51.11 o 
  -4   7  20      218.29      187.98     63.35 o 
  -3   7  20      132.50      130.38     36.79 o 
  -2   7  20        4.01        1.92      9.80 o 
  -1   7  20       36.32       14.24     15.56 o 
   0   7  20        5.68        0.62      7.08 o 
   1   7  20       82.63       74.23     14.74 o 
   2   7  20      137.51      142.09     67.56 o 
  -3   8  20       53.64       48.93     71.18 o 
  -2   8  20      910.94      953.12    134.27 o 
  -1   8  20      192.07      183.94     61.76 o 
   0   8  20      571.31      637.22     64.58 o 
  -1  -9  21        3.04        3.88      4.91 o 
   0  -9  21        1.54        2.53      4.92 o 
   1  -9  21      211.58      230.13     29.53 o 
   2  -9  21       19.76       15.44     11.55 o 
  -3  -8  21      702.41      679.95     97.80 o 
  -2  -8  21        5.64        4.26     11.02 o 
  -1  -8  21      810.68      825.69     47.91 o 
   0  -8  21       20.50       17.18     13.84 o 
   1  -8  21     1621.95     1708.83     81.21 o 
   2  -8  21       25.28       34.16     10.20 o 
   3  -8  21      959.81     1002.09     54.03 o 
   4  -8  21        0.92        0.80      3.69 o 
  -4  -7  21      747.02      739.69    110.36 o 
  -3  -7  21        8.65       13.63     14.80 o 
  -2  -7  21      769.22      693.80     84.91 o 
  -1  -7  21       31.43       27.96     16.61 o 
   0  -7  21      381.48      412.81     38.58 o 
   1  -7  21        0.05        2.61      4.19 o 
   2  -7  21       18.07       18.30     13.73 o 
   3  -7  21        0.45       -0.10      4.18 o 
   4  -7  21      869.98      905.11     60.03 o 
  -5  -6  21       19.84       11.18     16.29 o 
  -4  -6  21       37.40       33.59     41.26 o 
  -3  -6  21        6.04        4.15     12.30 o 
  -2  -6  21      227.83      252.77     47.28 o 
  -1  -6  21      580.14      586.54     21.37 o 
   0  -6  21       46.46       36.54      7.89 o 
   1  -6  21     2002.75     2009.09     52.48 o 
   2  -6  21        6.42       12.71      6.22 o 
   3  -6  21     1124.51     1122.79     53.76 o 
   4  -6  21        2.38        1.96      6.22 o 
   5  -6  21       84.09       83.29     28.26 o 
  -4  -5  21      733.73      726.59     88.32 o 
  -3  -5  21        3.01        3.35      7.35 o 
  -2  -5  21      566.49      576.65     39.75 o 
  -1  -5  21      312.35      304.85     26.82 o 
   0  -5  21      378.82      370.74     35.85 o 
   1  -5  21       81.30       79.48     10.97 o 
   2  -5  21       22.18       21.86     12.01 o 
   3  -5  21       23.25       29.58     14.23 o 
   4  -5  21      137.98      136.23     22.00 o 
   5  -5  21       14.20       10.77     10.52 o 
  -6  -4  21        2.62        2.34      4.05 o 
  -5  -4  21       37.79       23.26     36.89 o 
  -4  -4  21        0.58        3.19      8.62 o 
  -3  -4  21       10.49        8.35      9.65 o 
  -2  -4  21        1.42        3.35      3.14 o 
  -1  -4  21      299.52      321.09     30.80 o 
   0  -4  21      346.32      335.75     35.75 o 
   1  -4  21     2023.82     1813.60     98.00 o 
   2  -4  21       80.52       69.82     16.89 o 
   3  -4  21        6.25        6.90      4.79 o 
   4  -4  21        0.24        2.74      4.36 o 
   5  -4  21       24.76       22.32     13.43 o 
   6  -4  21       38.37       25.03     20.11 o 
  -6  -3  21      750.41      787.44     84.12 o 
  -5  -3  21      183.83      183.62     41.85 o 
  -4  -3  21     1909.10     1877.01     90.03 o 
  -3  -3  21      278.81      243.54     28.30 o 
  -2  -3  21     1784.65     1826.70    116.14 o 
  -1  -3  21       65.32       56.85      8.06 o 
   0  -3  21      111.25      137.97     15.46 o 
   1  -3  21       42.01       35.69      7.95 o 
   2  -3  21      108.19      113.52     14.50 o 
   3  -3  21       44.12       40.95      6.78 o 
   4  -3  21        2.46        3.90      6.21 o 
   5  -3  21       37.50       31.40     22.27 o 
   6  -3  21      139.30      109.96     33.25 o 
  -6  -2  21      116.10      133.25     20.18 o 
  -5  -2  21     1570.06     1621.29    104.77 o 
  -4  -2  21      902.10      944.26     64.47 o 
  -3  -2  21     5580.77     6447.70   6261.31 o 
  -2  -2  21     3341.42     3403.55    204.92 o 
  -1  -2  21     3875.62     3733.75    137.34 o 
   0  -2  21      203.85      210.62     23.23 o 
   1  -2  21     1064.32     1024.40     44.21 o 
   2  -2  21      110.87      105.50     15.04 o 
   3  -2  21       97.12       95.72     11.01 o 
   4  -2  21       32.27       24.38     14.32 o 
   5  -2  21      292.11      375.89     46.82 o 
   6  -2  21       24.80       16.82     27.58 o 
  -7  -1  21       11.84        8.62     13.21 o 
  -6  -1  21       13.60       10.93     12.81 o 
  -5  -1  21        1.14        3.24      4.57 o 
  -4  -1  21       44.74       29.77     18.22 o 
  -3  -1  21     1248.62     1228.90     81.41 o 
  -2  -1  21      988.23     1001.30     33.35 o 
  -1  -1  21       19.84       17.66      8.51 o 
   0  -1  21      507.30      566.66     46.91 o 
   1  -1  21       61.81       76.91     26.33 o 
   2  -1  21       10.07        7.89      4.26 o 
   3  -1  21      260.12      230.92     20.79 o 
   4  -1  21      117.24      107.11     20.23 o 
   5  -1  21      235.94      278.86     60.90 o 
   6  -1  21        7.70        3.67     18.10 o 
  -7   0  21      188.07      175.53     58.83 o 
  -6   0  21      189.30      194.10     28.91 o 
  -5   0  21      536.18      646.95     51.21 o 
  -4   0  21      247.42      243.17     27.78 o 
  -3   0  21        3.34        6.17      5.80 o 
  -2   0  21       19.25       17.20     18.58 o 
  -1   0  21       65.63       76.40     53.93 o 
   0   0  21      405.12      474.88     41.35 o 
   1   0  21     2648.38     2688.20    128.55 o 
   2   0  21      523.71      634.30     98.92 o 
   3   0  21     3585.35     3560.47    192.86 o 
   4   0  21       57.09       50.52     50.95 o 
   5   0  21     2770.04     3081.84    138.26 o 
   6   0  21      132.24      117.23     43.28 o 
  -6   1  21      276.21      233.21     36.37 o 
  -5   1  21        0.46        2.15      7.85 o 
  -4   1  21       14.42       10.19     11.50 o 
  -3   1  21      116.18      100.79     16.91 o 
  -2   1  21     1746.04     1623.39     82.42 o 
  -1   1  21     3264.77     3140.35    145.75 o 
   0   1  21     3707.86     3985.22    184.83 o 
   1   1  21      331.13      294.91     39.14 o 
   2   1  21      829.90      798.67    147.74 o 
   3   1  21       66.39       55.11     12.78 o 
   4   1  21        2.78       -3.09     14.96 o 
   5   1  21       55.55       37.11     54.25 o 
  -7   2  21      235.08      214.39     53.18 o 
  -6   2  21       26.60       33.91     20.50 o 
  -5   2  21      367.76      379.34     64.72 o 
  -4   2  21      149.73      140.66     20.68 o 
  -3   2  21      297.50      276.78     39.82 o 
  -2   2  21     2165.61     2078.75    128.11 o 
  -1   2  21      464.39      391.40     58.70 o 
   0   2  21      201.07      147.73     22.67 o 
   1   2  21      618.53      559.67     88.98 o 
   2   2  21      195.24      167.90     25.89 o 
   3   2  21      226.71      199.86     39.18 o 
   4   2  21       18.28       11.23     14.85 o 
   5   2  21       41.98       28.48     29.97 o 
  -6   3  21      106.92      100.35     32.00 o 
  -5   3  21     1396.76     1496.52    131.13 o 
  -4   3  21     1280.46     1293.61     58.50 o 
  -3   3  21     1518.70     1425.89     89.66 o 
  -2   3  21      356.68      341.79     40.80 o 
  -1   3  21       29.44       18.83     14.23 o 
   0   3  21     1077.58     1212.34     81.33 o 
   1   3  21      613.14      613.74     44.62 o 
   2   3  21     1130.05      964.56     82.15 o 
   3   3  21        0.59       -0.96     14.80 o 
   4   3  21      204.52      179.04     40.62 o 
   5   3  21      406.42      441.61    102.70 o 
  -6   4  21        0.63        0.00      5.54 o 
  -5   4  21      252.16      208.53     46.37 o 
  -4   4  21      389.32      360.56     62.65 o 
  -3   4  21      318.16      568.97     42.65 o 
  -2   4  21      211.65      208.26     25.55 o 
  -1   4  21       37.88       23.77     17.39 o 
   0   4  21       20.52       20.95     11.59 o 
   1   4  21        1.43        1.95      5.94 o 
   2   4  21       95.94       91.68     26.64 o 
   3   4  21       10.31        6.50     10.59 o 
   4   4  21       74.57       59.95     34.02 o 
  -6   5  21       38.33       38.65     60.96 o 
  -5   5  21      330.35      351.16     93.01 o 
  -4   5  21      328.81      307.93     68.84 o 
  -3   5  21      197.35      202.99     48.39 o 
  -2   5  21        2.51        5.18      6.21 o 
  -1   5  21       36.19       27.42     17.17 o 
   0   5  21        0.61        2.84      6.72 o 
   1   5  21       32.12       35.85     26.27 o 
   2   5  21      795.82      850.12     60.69 o 
   3   5  21       73.04       79.27     19.01 o 
  -5   6  21        8.88        9.00     12.94 o 
  -4   6  21       13.66        8.46     13.36 o 
  -3   6  21        2.70       -0.43     10.81 o 
  -2   6  21      762.73      722.25     62.83 o 
  -1   6  21      535.75      502.92     45.48 o 
   0   6  21     1345.22     1484.94    121.54 o 
   1   6  21      206.92      207.77     30.15 o 
   2   6  21      289.08      308.90     52.32 o 
  -4   7  21        5.92        2.82     10.06 o 
  -3   7  21      142.53      128.14     34.98 o 
  -2   7  21       85.06       56.65     38.49 o 
  -1   7  21      160.69      141.73     25.36 o 
   0   7  21      145.94      145.94     25.81 o 
   1   7  21      718.26      672.68     67.80 o 
   0  -9  22        0.44        1.60      5.42 o 
   1  -9  22       36.22       23.38     24.71 o 
   2  -9  22      801.58      814.15     67.99 o 
  -2  -8  22       81.00       79.75     77.89 o 
  -1  -8  22      684.71      725.15     54.55 o 
   0  -8  22       23.19       22.28     14.43 o 
   1  -8  22      201.14      211.77     28.93 o 
   2  -8  22       54.38       52.11     10.00 o 
   3  -8  22       11.58       10.26      7.78 o 
  -4  -7  22      459.73      434.16     93.65 o 
  -3  -7  22        1.06        2.66      6.18 o 
  -2  -7  22       88.69       88.42     21.02 o 
  -1  -7  22       25.35       27.35      6.04 o 
   0  -7  22      261.55      234.44     31.09 o 
   1  -7  22       33.80       33.80      7.76 o 
   2  -7  22     1286.88     1261.62     85.15 o 
   3  -7  22      277.48      264.07     29.73 o 
   4  -7  22     1307.10     1245.14    127.19 o 
  -4  -6  22      153.18      146.88     37.75 o 
  -3  -6  22      674.45      757.74     93.27 o 
  -2  -6  22        1.75        4.66      6.72 o 
  -1  -6  22     1962.97     2042.69    104.43 o 
   0  -6  22       89.34       74.67      7.97 o 
   1  -6  22      864.63      837.86     46.55 o 
   2  -6  22        2.46        2.35      2.96 o 
   3  -6  22      154.24      137.72     17.73 o 
   4  -6  22       87.20       89.13     15.22 o 
   5  -6  22      337.01      335.79     48.48 o 
  -5  -5  22       52.38       32.32     44.35 o 
  -4  -5  22      146.05      135.60     23.90 o 
  -3  -5  22       47.64       35.35     24.97 o 
  -2  -5  22      391.94      382.15     47.67 o 
  -1  -5  22        0.13        1.76      4.70 o 
   0  -5  22       19.49       19.09     10.05 o 
   1  -5  22        4.52        3.76      3.45 o 
   2  -5  22       81.25       69.26     10.35 o 
   3  -5  22        0.01        0.97      2.43 o 
   4  -5  22      285.44      277.42     40.86 o 
   5  -5  22        0.14       -0.21      7.72 o 
  -5  -4  22      157.09      207.52     43.39 o 
  -4  -4  22        5.98        8.36     11.07 o 
  -3  -4  22      426.77      464.15     27.00 o 
  -2  -4  22        0.78        6.08      6.00 o 
  -1  -4  22     1127.75     1026.17     56.63 o 
   0  -4  22      139.42      133.45     17.99 o 
   1  -4  22        2.52        2.79      3.50 o 
   2  -4  22       15.56       12.60     10.87 o 
   3  -4  22       59.20       58.25      8.52 o 
   4  -4  22        2.69        2.12      4.51 o 
   5  -4  22      139.38      170.21     36.18 o 
  -6  -3  22      853.13      873.47    130.91 o 
  -5  -3  22       38.31       47.59     39.40 o 
  -4  -3  22      543.59      594.36     48.90 o 
  -3  -3  22        1.23       -0.11     11.45 o 
  -2  -3  22      129.02      122.65     27.68 o 
  -1  -3  22       13.68       13.58      5.63 o 
   0  -3  22      290.79      290.68     30.54 o 
   1  -3  22        6.97        6.15      3.59 o 
   2  -3  22       23.91        9.38     10.14 o 
   3  -3  22       49.17       49.86      9.57 o 
   4  -3  22      659.30      659.21     42.50 o 
   5  -3  22       62.49       66.70     21.27 o 
  -6  -2  22      747.33      790.34     63.24 o 
  -5  -2  22     2919.49     3042.25    236.60 o 
  -4  -2  22      358.16      394.99     32.15 o 
  -3  -2  22     1108.51     1162.37     67.22 o 
  -2  -2  22       47.12       49.43     18.08 o 
  -1  -2  22      101.86       99.62     16.38 o 
   0  -2  22      117.72      114.65     15.66 o 
   1  -2  22       88.11       59.04      7.32 o 
   2  -2  22       15.93       16.75      7.02 o 
   3  -2  22      630.74      577.37     26.35 o 
   4  -2  22       60.75       53.99     31.49 o 
   5  -2  22      668.29      854.53     55.50 o 
   6  -2  22       65.08       65.80     15.86 o 
  -6  -1  22       41.59       51.16     12.90 o 
  -5  -1  22      104.14       93.29     18.69 o 
  -4  -1  22      403.38      431.31     26.96 o 
  -3  -1  22        1.84        3.24      5.43 o 
  -2  -1  22        1.98        7.62      9.05 o 
  -1  -1  22      429.76      424.79     37.04 o 
   0  -1  22        9.97       11.16      5.05 o 
   1  -1  22      219.18      188.19     26.73 o 
   2  -1  22     1083.57     1234.35     99.45 o 
   3  -1  22      136.74      122.66     14.45 o 
   4  -1  22       52.84       52.65     33.91 o 
   5  -1  22       51.58       50.36     53.08 o 
  -6   0  22      484.54      506.44     36.42 o 
  -5   0  22      230.68      237.64     41.23 o 
  -4   0  22      210.89      213.62     34.60 o 
  -3   0  22     1393.39     1480.29    102.43 o 
  -2   0  22       41.50       42.18     26.05 o 
  -1   0  22     3962.09     3937.49    236.37 o 
   0   0  22      537.42      607.01     42.86 o 
   1   0  22     4950.02     5071.70    297.67 o 
   2   0  22      465.51      448.59     55.05 o 
   3   0  22     3362.46     3340.47    180.96 o 
   4   0  22      205.85      192.14     49.72 o 
   5   0  22      424.24      398.01     96.15 o 
  -6   1  22       28.77       33.21     18.24 o 
  -5   1  22      355.98      332.37     60.26 o 
  -4   1  22      763.29      736.92     52.19 o 
  -3   1  22     1985.56     2184.18    144.88 o 
  -2   1  22     1367.48     1260.60     82.72 o 
  -1   1  22        2.36        6.81     16.18 o 
   0   1  22      626.50      567.78     38.97 o 
   1   1  22      202.67      190.22     24.13 o 
   2   1  22      101.26       83.57     12.48 o 
   3   1  22      252.22      241.33     44.61 o 
   4   1  22      211.84      227.38     52.07 o 
   5   1  22      113.39      183.51     60.43 o 
  -6   2  22      361.69      360.63     82.36 o 
  -5   2  22      196.15      223.87     40.11 o 
  -4   2  22      502.92      454.58     25.87 o 
  -3   2  22        0.05       -0.37      5.02 o 
  -2   2  22     2061.23     2051.61    136.43 o 
  -1   2  22      775.00      715.84     51.48 o 
   0   2  22      231.70      233.13     30.37 o 
   1   2  22      606.90      530.61     36.28 o 
   2   2  22       22.89       17.28     12.47 o 
   3   2  22      193.14      187.08     47.81 o 
   4   2  22       25.42       21.45     38.60 o 
   5   2  22      162.69      174.57     59.25 o 
  -6   3  22      634.15      622.72    133.04 o 
  -5   3  22      615.61      576.57     71.98 o 
  -4   3  22      654.58      577.78     59.31 o 
  -3   3  22       77.55      112.09     42.96 o 
  -2   3  22     1343.02     1332.45     78.88 o 
  -1   3  22      222.34      232.94     29.93 o 
   0   3  22      275.36      282.13     32.83 o 
   1   3  22      152.33      148.37     31.56 o 
   2   3  22     1050.44      975.30     66.01 o 
   3   3  22      147.98      165.04     38.76 o 
   4   3  22      125.21      128.36     34.87 o 
  -6   4  22      260.41      216.73     49.09 o 
  -5   4  22      200.78      273.06     56.33 o 
  -4   4  22      101.37       89.31     20.35 o 
  -3   4  22      204.82      189.95     26.71 o 
  -2   4  22        4.70        6.58      7.45 o 
  -1   4  22       18.14       20.00     10.86 o 
   0   4  22       36.22       28.58     20.40 o 
   1   4  22        7.11        4.25      5.43 o 
   2   4  22        7.40        4.65      5.90 o 
   3   4  22       64.25       57.50     57.76 o 
   4   4  22       81.57       59.63     68.94 o 
  -5   5  22       32.84       27.20     71.29 o 
  -4   5  22       35.21       24.92     29.71 o 
  -3   5  22      217.14      204.84     32.75 o 
  -2   5  22      273.31      267.46     46.67 o 
  -1   5  22       10.76        1.18      6.14 o 
   0   5  22     1195.48     1463.52     86.45 o 
   1   5  22      460.27      481.11     44.02 o 
   2   5  22      284.07      280.64     38.94 o 
   3   5  22      407.58      403.01     83.37 o 
  -5   6  22       76.09       73.36     54.14 o 
  -4   6  22      695.98      674.26     88.11 o 
  -3   6  22      451.62      462.00     51.16 o 
  -2   6  22      612.59      569.59     42.30 o 
  -1   6  22        2.50        3.20      6.43 o 
   0   6  22       10.03        2.84      8.78 o 
   1   6  22       17.78        6.72     10.54 o 
   2   6  22       60.31       69.42     45.89 o 
  -3   7  22      104.89       99.34     36.41 o 
  -2   7  22      140.71      139.43     47.70 o 
  -1   7  22     1151.68     1140.97    112.66 o 
   0   7  22      621.32      631.17     64.47 o 
  -2  -8  23       36.99       30.23     24.23 o 
  -1  -8  23      156.42      169.89     42.31 o 
   0  -8  23       34.14       31.70      7.65 o 
   1  -8  23       27.20       22.34     18.07 o 
   2  -8  23       47.62       38.09     16.77 o 
   3  -8  23       14.53        8.84      5.94 o 
  -3  -7  23        0.98       -3.51     16.08 o 
  -2  -7  23      428.40      424.65     30.08 o 
  -1  -7  23      102.35      102.75     22.70 o 
   0  -7  23     1118.90     1203.59     96.60 o 
   1  -7  23      164.25      146.88     19.80 o 
   2  -7  23     1721.09     1719.92     81.42 o 
   3  -7  23      253.51      238.00     31.37 o 
   4  -7  23      136.95      125.74     32.26 o 
  -4  -6  23        0.89        0.75      7.08 o 
  -3  -6  23     1523.65     1498.70    133.68 o 
  -2  -6  23        0.88        2.40     12.46 o 
  -1  -6  23      988.48      979.85     61.97 o 
   0  -6  23        8.31        9.31      6.09 o 
   1  -6  23      349.47      325.29     44.35 o 
   2  -6  23      206.39      201.30     24.69 o 
   3  -6  23      292.47      278.78     30.30 o 
   4  -6  23       29.72       16.73     18.73 o 
  -5  -5  23        4.76        8.31     12.56 o 
  -4  -5  23      690.01      703.97     70.54 o 
  -3  -5  23       16.00       17.46     11.73 o 
  -2  -5  23      859.93      848.34     60.00 o 
  -1  -5  23       42.96       34.66     22.10 o 
   0  -5  23      382.74      406.66     38.42 o 
   1  -5  23        0.21        1.80      2.42 o 
   2  -5  23      300.77      273.81     27.67 o 
   3  -5  23        0.97        1.65      3.45 o 
   4  -5  23      449.74      432.67     25.07 o 
   5  -5  23       53.05       63.53     10.65 o 
  -5  -4  23       29.59       32.58     36.89 o 
  -4  -4  23        1.42        5.49      4.20 o 
  -3  -4  23      166.05      129.27     18.63 o 
  -2  -4  23       17.91       22.15     15.13 o 
  -1  -4  23      194.48      191.62     20.69 o 
   0  -4  23        8.32        9.87      5.96 o 
   1  -4  23      816.32      777.61     37.19 o 
   2  -4  23        0.01        1.15      2.54 o 
   3  -4  23      287.86      279.39     38.23 o 
   4  -4  23      151.63      155.14     24.46 o 
   5  -4  23        3.37        4.68      9.90 o 
  -6  -3  23       97.71      122.66     43.44 o 
  -5  -3  23       98.26       90.51     19.78 o 
  -4  -3  23      249.45      253.41     43.93 o 
  -3  -3  23        8.48        5.95      7.61 o 
  -2  -3  23       36.94       43.86     21.33 o 
  -1  -3  23        0.04        1.62      4.03 o 
   0  -3  23      352.14      304.13     29.07 o 
   1  -3  23       39.07       30.46     13.34 o 
   2  -3  23     2026.03     2088.33     91.98 o 
   3  -3  23      165.17      190.16     20.40 o 
   4  -3  23     4039.16     4199.54    324.22 o 
   5  -3  23       74.21       78.07     17.72 o 
  -6  -2  23      141.44      136.61     33.17 o 
  -5  -2  23      857.25      919.27     83.95 o 
  -4  -2  23      142.40      131.08     24.62 o 
  -3  -2  23      287.28      301.47     35.16 o 
  -2  -2  23      306.86      304.40     37.01 o 
  -1  -2  23      312.78      334.57     40.06 o 
   0  -2  23        0.10        2.09      2.38 o 
   1  -2  23     2742.74     2567.97    134.64 o 
   2  -2  23       93.07       94.02     12.41 o 
   3  -2  23      794.72      757.41     42.40 o 
   4  -2  23       55.25       49.25     17.20 o 
   5  -2  23        1.74        2.77      5.34 o 
  -6  -1  23      161.59      169.44     30.16 o 
  -5  -1  23       48.58       63.46     14.59 o 
  -4  -1  23       97.94      117.74     25.10 o 
  -3  -1  23       12.12       15.58     15.98 o 
  -2  -1  23      198.38      202.79     26.46 o 
  -1  -1  23       14.96       18.18      8.54 o 
   0  -1  23      782.66      739.41     56.77 o 
   1  -1  23      222.36      204.01     39.45 o 
   2  -1  23      163.05      137.97     18.29 o 
   3  -1  23        8.39        7.24      9.21 o 
   4  -1  23       11.39       11.34     14.64 o 
   5  -1  23       30.73       27.31     21.67 o 
  -6   0  23        2.96        5.91      5.90 o 
  -5   0  23      180.70      218.04     33.77 o 
  -4   0  23      203.84      227.22     30.35 o 
  -3   0  23      774.31      798.04     54.25 o 
  -2   0  23     2418.85     2401.31    165.42 o 
  -1   0  23     3230.91     3224.41    209.84 o 
   0   0  23      769.73      882.54    163.55 o 
   1   0  23     2440.26     2624.69    168.94 o 
   2   0  23      185.06      167.83     24.39 o 
   3   0  23       85.72       70.27     23.21 o 
   4   0  23        1.94        5.16      9.48 o 
   5   0  23      107.70      199.06    100.57 o 
  -6   1  23      279.49      271.35     62.93 o 
  -5   1  23      339.33      323.34     49.12 o 
  -4   1  23     1276.03     1276.71     83.63 o 
  -3   1  23       67.60      287.49    170.52 o 
  -2   1  23      399.07      374.86     45.11 o 
  -1   1  23       90.95       84.44     19.68 o 
   0   1  23      548.99      526.28     83.29 o 
   1   1  23      121.34       99.59     15.33 o 
   2   1  23       34.75       24.52      6.50 o 
   3   1  23        0.01        3.62     10.43 o 
   4   1  23        1.34        2.13      8.62 o 
   5   1  23        0.46       21.99     28.54 o 
  -6   2  23       12.48        9.16     15.71 o 
  -5   2  23      277.98      447.66     54.81 o 
  -4   2  23      391.38      350.29     44.29 o 
  -3   2  23     1698.35     1656.70     68.03 o 
  -2   2  23       16.22       22.75     14.56 o 
  -1   2  23       70.11       46.26     24.95 o 
   0   2  23        5.76        6.15      7.72 o 
   1   2  23     1258.22     1322.46     74.12 o 
   2   2  23       11.31        8.64      7.89 o 
   3   2  23      121.41       93.54     18.05 o 
   4   2  23       13.18        6.39     15.39 o 
  -6   3  23      236.97      205.45     68.84 o 
  -5   3  23        0.40       -1.17     23.37 o 
  -4   3  23       33.67       30.81     10.93 o 
  -3   3  23        0.27        4.64      5.06 o 
  -2   3  23      287.98      260.77     43.72 o 
  -1   3  23       15.72       29.41     13.05 o 
   0   3  23     1902.70     2369.79     74.71 o 
   1   3  23      379.59      423.42     24.24 o 
   2   3  23      414.25      461.09     64.13 o 
   3   3  23       80.45       86.72     21.51 o 
   4   3  23        0.25        2.66     11.82 o 
  -6   4  23      122.04      119.95     45.25 o 
  -5   4  23        8.28        2.72     18.26 o 
  -4   4  23       19.18       18.10     21.35 o 
  -3   4  23        1.86        3.66      7.30 o 
  -2   4  23        4.49        6.36      7.51 o 
  -1   4  23      414.42      405.68     49.91 o 
   0   4  23      482.51      535.16     38.45 o 
   1   4  23      266.35      259.81     44.82 o 
   2   4  23      476.20      500.05     58.56 o 
   3   4  23      938.09      950.51     98.49 o 
  -5   5  23      193.25      199.32     79.16 o 
  -4   5  23      388.21      386.93     92.53 o 
  -3   5  23       64.95       69.77     11.53 o 
  -2   5  23      597.15      613.15     53.57 o 
  -1   5  23     1553.43     1644.36    140.05 o 
   0   5  23      211.87      224.19     36.49 o 
   1   5  23      216.71      203.64     30.02 o 
   2   5  23      363.64      387.31     87.68 o 
  -4   6  23      629.75      639.49     95.51 o 
  -3   6  23      141.96      135.60     39.34 o 
  -2   6  23       88.47       97.91     24.61 o 
  -1   6  23      321.00      316.73     55.04 o 
   0   6  23      146.94      167.23     29.76 o 
   1   6  23      441.67      438.03     62.41 o 
  -2   7  23      432.74      386.24     80.18 o 
  -1   7  23     1279.97     1204.26    116.65 o 
  -1  -8  24       38.58       18.97     28.27 o 
   0  -8  24      203.06      254.65     45.01 o 
   1  -8  24       29.16       16.55     12.88 o 
   2  -8  24      126.71      121.05     24.72 o 
  -3  -7  24       54.74       38.43     39.26 o 
  -2  -7  24     1285.70     1293.39     88.30 o 
  -1  -7  24      180.23      173.58     36.25 o 
   0  -7  24     1449.58     1551.46    136.66 o 
   1  -7  24      245.90      250.79     29.35 o 
   2  -7  24       34.15       17.88     16.50 o 
   3  -7  24      154.22      133.70     30.63 o 
  -4  -6  24        2.84        1.49     10.12 o 
  -3  -6  24      404.81      427.31     46.52 o 
  -2  -6  24        4.86        1.60     12.72 o 
  -1  -6  24      102.80      108.59     20.18 o 
   0  -6  24        0.07        1.04      3.33 o 
   1  -6  24      345.49      355.60     17.30 o 
   2  -6  24       14.77        8.65      5.05 o 
   3  -6  24      448.45      477.15     28.80 o 
   4  -6  24       13.69       13.29     16.93 o 
  -4  -5  24      645.88      659.49     49.41 o 
  -3  -5  24       29.41       29.50     24.51 o 
  -2  -5  24       44.07       36.72     21.40 o 
  -1  -5  24      197.88      187.00     29.41 o 
   0  -5  24      552.49      529.40     30.47 o 
   1  -5  24       19.99       12.51      9.07 o 
   2  -5  24     1356.62     1361.30     64.22 o 
   3  -5  24      153.75      178.76     22.86 o 
   4  -5  24      945.18     1064.74     70.92 o 
  -5  -4  24       46.05       28.52     30.64 o 
  -4  -4  24       29.75       26.26     24.30 o 
  -3  -4  24      168.83      174.72     31.85 o 
  -2  -4  24       14.36       11.75     12.87 o 
  -1  -4  24      634.92      610.74     29.43 o 
   0  -4  24       61.32       45.70      9.22 o 
   1  -4  24      170.90      169.82     22.59 o 
   2  -4  24      432.65      457.96     94.10 o 
   3  -4  24       20.81       30.36      8.84 o 
   4  -4  24       87.57       86.56     19.48 o 
   5  -4  24        1.85        2.10      5.05 o 
  -5  -3  24       22.61       17.91     13.66 o 
  -4  -3  24        4.27        8.80      7.61 o 
  -3  -3  24       37.04       36.59     29.25 o 
  -2  -3  24      445.37      406.01     24.71 o 
  -1  -3  24       33.43       24.17     12.84 o 
   0  -3  24     2590.96     2624.07    114.91 o 
   1  -3  24       26.81       28.95     13.69 o 
   2  -3  24     5255.91     5369.35    148.41 o 
   3  -3  24       45.49       36.46     15.34 o 
   4  -3  24     1655.26     1656.95    105.26 o 
   5  -3  24       43.19       23.09     22.67 o 
  -6  -2  24      155.54      175.00     41.04 o 
  -5  -2  24       34.31       38.88     34.00 o 
  -4  -2  24       95.10       90.52     18.25 o 
  -3  -2  24       83.62       73.10     12.32 o 
  -2  -2  24       10.35        7.64      9.44 o 
  -1  -2  24      580.10      540.49     36.32 o 
   0  -2  24       16.71        8.31      7.60 o 
   1  -2  24       98.83      100.87     15.06 o 
   2  -2  24        0.11        4.71      3.56 o 
   3  -2  24       28.69       26.71     18.49 o 
   4  -2  24       12.55       10.97      9.69 o 
   5  -2  24      437.43      581.25     87.84 o 
  -6  -1  24      106.18      140.18     33.47 o 
  -5  -1  24       13.29       11.08     10.65 o 
  -4  -1  24       30.40       28.44     19.84 o 
  -3  -1  24      234.17      221.21     36.87 o 
  -2  -1  24      381.26      356.90     38.66 o 
  -1  -1  24      260.80      274.96     33.82 o 
   0  -1  24       12.37        9.88      5.61 o 
   1  -1  24        3.36        2.90      5.44 o 
   2  -1  24       29.09       26.34     18.98 o 
   3  -1  24        0.69       -0.48     11.45 o 
   4  -1  24      261.42      242.50     58.24 o 
   5  -1  24        0.02       13.26     16.24 o 
  -6   0  24      250.71      257.75     40.13 o 
  -5   0  24      900.58      927.09     64.07 o 
  -4   0  24      276.75      248.61     46.20 o 
  -3   0  24     3459.53     3310.94    216.39 o 
  -2   0  24       10.98       10.10     10.73 o 
  -1   0  24     1000.12      967.33     85.66 o 
   0   0  24        3.93        9.02     10.80 o 
   1   0  24      149.28      153.17     27.90 o 
   2   0  24      116.31      110.23     17.45 o 
   3   0  24      353.99      358.82     98.33 o 
   4   0  24        8.13       12.46      9.80 o 
   5   0  24       57.91       50.36     94.50 o 
  -6   1  24      529.80      575.40     99.50 o 
  -5   1  24       41.34       26.58     26.67 o 
  -4   1  24        6.04        1.42      5.87 o 
  -3   1  24        5.82      257.22    201.37 o 
  -2   1  24      312.14      277.21     31.70 o 
  -1   1  24       74.35       71.66     15.62 o 
   0   1  24        8.86        6.22      6.18 o 
   1   1  24        7.10        8.46      5.98 o 
   2   1  24      144.56      133.81     23.20 o 
   3   1  24       12.77       10.33     17.94 o 
   4   1  24        2.78        4.15     10.86 o 
  -6   2  24      304.10      289.24     69.16 o 
  -5   2  24      413.09      674.92    207.81 o 
  -4   2  24      479.02      429.67     44.29 o 
  -3   2  24        0.98        0.66      6.12 o 
  -2   2  24       44.22       45.02     23.34 o 
  -1   2  24      827.86      835.33     54.56 o 
   0   2  24       53.17       49.16     22.31 o 
   1   2  24      176.91      131.39     24.64 o 
   2   2  24        0.77       -0.15      4.85 o 
   3   2  24      584.83      589.34     71.45 o 
   4   2  24        0.74        4.37     12.40 o 
  -6   3  24      107.67       67.61     68.30 o 
  -5   3  24       25.59       15.81     31.94 o 
  -4   3  24      588.31      571.19     53.30 o 
  -3   3  24      171.03      206.14     43.43 o 
  -2   3  24     1244.52     1337.82     86.82 o 
  -1   3  24     1839.83     1918.43    121.12 o 
   0   3  24      406.68      450.92     34.24 o 
   1   3  24       96.28       89.80     19.05 o 
   2   3  24        0.13        0.40      4.80 o 
   3   3  24       19.23       14.91     29.23 o 
  -5   4  24       35.28       26.51     37.11 o 
  -4   4  24        4.66       -0.27     12.46 o 
  -3   4  24       15.77       22.10     14.40 o 
  -2   4  24      676.61      683.46     45.06 o 
  -1   4  24       27.96       33.79     27.15 o 
   0   4  24      584.18      680.72     46.23 o 
   1   4  24     1486.72     1509.64    122.80 o 
   2   4  24      825.02      880.24     87.95 o 
   3   4  24      921.26      929.53    133.52 o 
  -5   5  24      207.17      223.28     51.37 o 
  -4   5  24      267.54      306.60     71.23 o 
  -3   5  24      578.35      581.15     76.18 o 
  -2   5  24      316.59      320.37     46.23 o 
  -1   5  24       55.27       45.30     39.12 o 
   0   5  24      517.44      575.76     42.40 o 
   1   5  24      416.69      415.60     43.22 o 
   2   5  24      341.09      324.01     68.14 o 
  -4   6  24       17.02       25.34     29.97 o 
  -3   6  24       27.38       19.17     45.04 o 
  -2   6  24        9.88        6.66      8.72 o 
  -1   6  24       19.47       13.14     10.99 o 
   0   6  24       23.74       12.53     14.78 o 
   1   6  24        0.79        1.40      5.46 o 
   0  -8  25       31.98       13.55     25.83 o 
   1  -8  25      352.57      352.79     41.50 o 
  -2  -7  25      599.49      582.19     63.15 o 
  -1  -7  25        7.14        9.12      8.39 o 
   0  -7  25        0.41        3.70      7.54 o 
   1  -7  25      226.73      218.83     30.00 o 
   2  -7  25      600.88      630.76     51.91 o 
   3  -7  25        6.13        2.21      6.33 o 
  -3  -6  25      105.59       93.20     34.32 o 
  -2  -6  25        4.93        5.17      6.35 o 
  -1  -6  25      368.80      379.55     51.15 o 
   0  -6  25       24.49       21.42     18.16 o 
   1  -6  25      347.74      342.71     36.80 o 
   2  -6  25       88.69       78.21     10.01 o 
   3  -6  25      312.08      272.52     35.34 o 
   4  -6  25      277.81      260.49     41.43 o 
  -4  -5  25      177.05      169.88     46.89 o 
  -3  -5  25      190.56      203.26     30.23 o 
  -2  -5  25     1160.67     1234.56    101.20 o 
  -1  -5  25       65.03       66.93     24.73 o 
   0  -5  25     1461.38     1427.10     83.72 o 
   1  -5  25      153.89      147.77     27.16 o 
   2  -5  25     1084.34     1106.61     72.70 o 
   3  -5  25       53.36       32.92     28.71 o 
   4  -5  25      596.87      644.39     65.72 o 
  -5  -4  25      151.66      178.56     42.53 o 
  -4  -4  25       72.23       67.63     16.31 o 
  -3  -4  25      657.99      677.44     59.46 o 
  -2  -4  25       38.70       48.55     51.37 o 
  -1  -4  25      260.10      247.52     33.08 o 
   0  -4  25      116.09      141.24     26.58 o 
   1  -4  25        0.37        1.44      1.92 o 
   2  -4  25       19.92       20.01     13.86 o 
   3  -4  25       42.81       38.10     24.75 o 
   4  -4  25       76.79       67.12     13.06 o 
  -5  -3  25       86.48       92.01     32.48 o 
  -4  -3  25      354.48      354.49     50.19 o 
  -3  -3  25      102.21       87.55     24.00 o 
  -2  -3  25     3023.93     3110.09    194.58 o 
  -1  -3  25       50.42       54.78     28.83 o 
   0  -3  25     5784.71     6576.51    104.23 o 
   1  -3  25       10.35        7.64      6.78 o 
   2  -3  25     1352.55     1374.42     65.11 o 
   3  -3  25       20.68       19.56     17.05 o 
   4  -3  25      174.45      173.71     30.44 o 
   5  -3  25       18.49       13.30     11.94 o 
  -5  -2  25        3.22        2.48      6.11 o 
  -4  -2  25        0.22        2.74      4.06 o 
  -3  -2  25      218.59      207.60     34.33 o 
  -2  -2  25        0.85       -3.94     11.82 o 
  -1  -2  25      239.47      243.15     36.20 o 
   0  -2  25      205.01      209.88     17.36 o 
   1  -2  25      119.99      111.04     12.16 o 
   2  -2  25       56.21       52.16      8.63 o 
   3  -2  25      623.80      575.99     55.05 o 
   4  -2  25       13.24       14.53     15.76 o 
   5  -2  25       54.50      173.40     60.16 o 
  -6  -1  25        1.78        2.37      5.81 o 
  -5  -1  25       12.67       10.11     11.09 o 
  -4  -1  25      159.92      165.27     27.01 o 
  -3  -1  25       74.00      106.98     40.51 o 
  -2  -1  25       32.93       33.54     16.59 o 
  -1  -1  25        5.95        8.91      9.44 o 
   0  -1  25       28.20       36.81     18.48 o 
   1  -1  25        4.76        4.83      6.39 o 
   2  -1  25      596.46      507.40     40.10 o 
   3  -1  25      119.44      112.65     18.69 o 
   4  -1  25      244.11      225.30     56.17 o 
  -6   0  25       43.99       19.47     26.53 o 
  -5   0  25     1005.69     1087.08     71.95 o 
  -4   0  25      218.82      212.39     41.81 o 
  -3   0  25        0.37       15.82     14.85 o 
  -2   0  25      117.95      111.18     17.97 o 
  -1   0  25      485.49      496.60     84.33 o 
   0   0  25        1.72        3.57      6.50 o 
   1   0  25      346.34      417.35     33.46 o 
   2   0  25       74.98       69.93      9.43 o 
   3   0  25      301.76      338.01     70.86 o 
   4   0  25        2.02        1.86      5.38 o 
  -6   1  25       15.92        5.27     15.55 o 
  -5   1  25      161.76      161.91     30.43 o 
  -4   1  25      376.80      328.37     48.24 o 
  -3   1  25       87.40       88.51     20.89 o 
  -2   1  25      358.51      318.20     58.36 o 
  -1   1  25       48.01       44.23     20.39 o 
   0   1  25       42.61       36.15     21.34 o 
   1   1  25       54.68       53.71     33.59 o 
   2   1  25      210.69      186.81     32.89 o 
   3   1  25       43.37       26.03     38.81 o 
   4   1  25      277.78      275.67     58.61 o 
  -5   2  25        8.87       12.68     14.21 o 
  -4   2  25      341.15      306.33     45.81 o 
  -3   2  25     1955.66     1993.67    118.00 o 
  -2   2  25      177.23      182.88     26.78 o 
  -1   2  25     1082.08     1083.95     71.80 o 
   0   2  25       12.97       14.24     11.65 o 
   1   2  25      848.94      840.95     71.39 o 
   2   2  25      115.17      110.75     14.03 o 
   3   2  25      430.70      383.10     86.19 o 
   4   2  25       42.17       21.24     43.44 o 
  -5   3  25      519.19      643.01     95.67 o 
  -4   3  25      446.21      464.62     35.28 o 
  -3   3  25     1210.87     1332.43    108.86 o 
  -2   3  25      580.77      590.30     40.92 o 
  -1   3  25        3.12       -0.21     11.29 o 
   0   3  25       67.70       81.38     17.68 o 
   1   3  25        0.07       -0.37      4.73 o 
   2   3  25       78.98      113.18     45.52 o 
   3   3  25        8.89        5.22      9.32 o 
  -5   4  25       16.31       21.45     28.64 o 
  -4   4  25      771.84      761.89     83.16 o 
  -3   4  25      974.04     1077.78     69.00 o 
  -2   4  25      350.93      357.19     28.67 o 
  -1   4  25     2175.18     2313.16    191.86 o 
   0   4  25      455.86      482.19     44.19 o 
   1   4  25      577.51      536.32     40.40 o 
   2   4  25       51.66       37.64     42.54 o 
  -4   5  25      272.54      252.83     60.90 o 
  -3   5  25      459.30      544.62     70.06 o 
  -2   5  25      532.17      488.04     43.86 o 
  -1   5  25      510.84      541.97     42.64 o 
   0   5  25      487.04      518.98     48.67 o 
   1   5  25       87.54       85.31     12.24 o 
  -3   6  25       95.30      111.43     40.73 o 
  -2   6  25       37.28       18.26     54.52 o 
  -1   6  25      134.11      132.87     31.86 o 
   0   6  25       72.18       51.92     25.42 o 
  -2  -7  26      121.62      125.85     31.72 o 
  -1  -7  26       92.77       97.94     24.77 o 
   0  -7  26     1122.34     1240.50    172.44 o 
   1  -7  26        6.44        5.23      7.90 o 
   2  -7  26        8.51        5.28      5.86 o 
  -3  -6  26       58.84       41.94     35.19 o 
  -2  -6  26        5.19        2.83      6.99 o 
  -1  -6  26      401.80      393.87     56.02 o 
   0  -6  26       33.90       32.90     27.93 o 
   1  -6  26      816.65      788.52     51.29 o 
   2  -6  26      179.29      182.19     24.96 o 
   3  -6  26     1081.09      973.00     94.36 o 
  -4  -5  26      467.53      485.56     60.25 o 
  -3  -5  26        2.80        8.28      9.01 o 
  -2  -5  26     1105.01     1179.55     75.32 o 
  -1  -5  26        4.03        6.38      6.05 o 
   0  -5  26     1285.02     1393.50    161.58 o 
   1  -5  26       83.17       88.26      8.01 o 
   2  -5  26      412.01      431.07     27.54 o 
   3  -5  26       64.30       65.85      9.72 o 
   4  -5  26        9.74        6.46      8.02 o 
  -4  -4  26        5.79        5.99      9.66 o 
  -3  -4  26      121.57      120.02     17.39 o 
  -2  -4  26       72.47       69.93     14.54 o 
  -1  -4  26       13.37       16.51      9.88 o 
   0  -4  26       35.76       24.22     16.81 o 
   1  -4  26      557.43      567.50     29.82 o 
   2  -4  26        0.21        2.26      2.37 o 
   3  -4  26      490.74      440.72     23.71 o 
   4  -4  26      281.32      296.13     43.85 o 
  -5  -3  26       59.40       47.41     31.05 o 
  -4  -3  26     2465.91     2594.03    162.69 o 
  -3  -3  26       31.40       34.37     23.65 o 
  -2  -3  26     2491.48     2744.66    158.48 o 
  -1  -3  26       23.99       26.26     15.78 o 
   0  -3  26      209.98      240.77     32.03 o 
   1  -3  26       10.20        9.18      5.90 o 
   2  -3  26       11.44        6.31      4.78 o 
   3  -3  26       79.02       74.16     16.75 o 
   4  -3  26        7.20        7.77      9.06 o 
  -5  -2  26      178.60      216.03     38.75 o 
  -4  -2  26        1.63        2.63      3.69 o 
  -3  -2  26       63.03       60.25     25.68 o 
  -2  -2  26       67.34       72.14     34.17 o 
  -1  -2  26      281.12      269.91     36.01 o 
   0  -2  26       27.67       28.01     15.42 o 
   1  -2  26      394.29      418.29     31.57 o 
   2  -2  26       48.39       63.01     36.04 o 
   3  -2  26       63.41       79.64     19.80 o 
   4  -2  26        7.96        5.54     10.17 o 
  -5  -1  26      165.80      199.47     34.70 o 
  -4  -1  26        0.05        2.56      9.96 o 
  -3  -1  26       50.41       54.59     29.55 o 
  -2  -1  26      184.44      189.56     25.69 o 
  -1  -1  26       19.91       21.10      8.97 o 
   0  -1  26      909.80      933.90     54.20 o 
   1  -1  26       42.60       48.43     24.88 o 
   2  -1  26      971.11      982.06     62.80 o 
   3  -1  26        5.83        9.42     25.82 o 
   4  -1  26      743.54      773.55    109.67 o 
  -5   0  26      145.76      159.00     28.99 o 
  -4   0  26       54.87       55.81      9.93 o 
  -3   0  26      743.12      769.64     51.64 o 
  -2   0  26      190.85      182.89     26.47 o 
  -1   0  26     1429.97     1491.83     50.83 o 
   0   0  26       88.86      106.88     19.90 o 
   1   0  26     1502.60     1506.70     96.14 o 
   2   0  26       68.44       67.90     30.40 o 
   3   0  26        3.64        2.87      6.71 o 
   4   0  26       50.06       43.92     56.96 o 
  -5   1  26       32.67       24.32     21.55 o 
  -4   1  26       61.10       52.74     30.39 o 
  -3   1  26       42.00       38.29     29.48 o 
  -2   1  26      122.81      119.26     13.51 o 
  -1   1  26       62.53       56.11     29.14 o 
   0   1  26      378.09      383.02     47.62 o 
   1   1  26      112.12       98.51     20.06 o 
   2   1  26      658.50      668.60     60.12 o 
   3   1  26       84.57       85.50     30.19 o 
   4   1  26     1366.27     1389.88    217.85 o 
  -5   2  26     1071.39     1136.58    156.09 o 
  -4   2  26       97.64      107.60     19.67 o 
  -3   2  26      100.97       87.27     16.43 o 
  -2   2  26       86.78       83.22     23.14 o 
  -1   2  26      233.61      225.24     39.69 o 
   0   2  26      254.18      296.06     50.85 o 
   1   2  26      612.15      576.69     50.72 o 
   2   2  26       60.31       52.87     58.30 o 
   3   2  26      468.95      516.62     77.78 o 
  -5   3  26      255.10      248.73     54.84 o 
  -4   3  26      951.24      922.41     65.69 o 
  -3   3  26        0.08        3.65      5.19 o 
  -2   3  26       36.39       24.01     15.42 o 
  -1   3  26        0.06        3.00      3.67 o 
   0   3  26       55.78       37.44     27.48 o 
   1   3  26       20.29       17.33     16.42 o 
   2   3  26     1033.48     1103.78    111.96 o 
   3   3  26        9.44        3.03     11.45 o 
  -4   4  26      254.01      220.56     75.81 o 
  -3   4  26      403.55      358.95     57.37 o 
  -2   4  26      474.70      471.52     35.21 o 
  -1   4  26      287.86      250.23     35.16 o 
   0   4  26      131.29      163.66     25.78 o 
   1   4  26        0.33        2.55      4.93 o 
   2   4  26        4.63        1.70      7.51 o 
  -3   5  26       98.77      201.61     68.52 o 
  -2   5  26      105.83       97.07     24.30 o 
  -1   5  26       97.43       85.29     30.06 o 
   0   5  26      188.85      187.35     45.66 o 
   1   5  26       50.66       21.67     30.85 o 
  -1  -7  27        6.05        3.95      7.98 o 
   0  -7  27       18.32       20.44     27.91 o 
   1  -7  27      170.29      174.23     42.99 o 
  -2  -6  27        7.13        7.33     11.21 o 
  -1  -6  27      636.62      642.59     47.72 o 
   0  -6  27       26.83       18.63     15.18 o 
   1  -6  27      747.11      639.69     46.16 o 
   2  -6  27       66.06       52.90      9.44 o 
  -3  -5  27       76.14       73.58     14.89 o 
  -2  -5  27      592.76      672.30     52.40 o 
  -1  -5  27       60.92       64.05     16.35 o 
   0  -5  27       32.99       32.70     30.10 o 
   1  -5  27        0.14        0.61      5.55 o 
   2  -5  27       21.09       20.75     10.57 o 
   3  -5  27        4.12        3.72      6.74 o 
  -4  -4  27       28.73       26.05     23.41 o 
  -3  -4  27       66.78       71.11     16.16 o 
  -2  -4  27       20.51       18.02     20.79 o 
  -1  -4  27      495.02      535.67     48.19 o 
   0  -4  27        1.35        3.02      4.95 o 
   1  -4  27      353.85      325.97     47.63 o 
   2  -4  27       81.36       75.85     19.51 o 
   3  -4  27      681.01      684.65     47.50 o 
  -4  -3  27      660.92      633.74     46.78 o 
  -3  -3  27       87.10       87.77     17.93 o 
  -2  -3  27      180.55      174.19     39.66 o 
  -1  -3  27       38.80       33.52     20.19 o 
   0  -3  27        5.92        8.77      7.58 o 
   1  -3  27       60.00       61.94     15.88 o 
   2  -3  27      254.50      272.15     29.76 o 
   3  -3  27      107.45      109.92     20.07 o 
   4  -3  27      223.00      226.63     34.26 o 
  -5  -2  27        0.00        0.57      6.76 o 
  -4  -2  27       26.75       16.64     16.54 o 
  -3  -2  27      203.06      209.46     32.96 o 
  -2  -2  27       10.85        9.57      7.65 o 
  -1  -2  27      493.91      491.37     35.34 o 
   0  -2  27       36.89       37.70     23.35 o 
   1  -2  27      108.23      107.71     21.02 o 
   2  -2  27       59.80       58.09     24.75 o 
   3  -2  27       30.21       23.37     32.95 o 
   4  -2  27        0.60        1.33      6.81 o 
  -5  -1  27       48.60       26.45     32.22 o 
  -4  -1  27      204.95      222.29     32.82 o 
  -3  -1  27        4.36        3.83     20.44 o 
  -2  -1  27     1104.68     1146.01     68.66 o 
  -1  -1  27       27.74       26.60     17.86 o 
   0  -1  27     1364.51     1204.74    186.76 o 
   1  -1  27       13.91       12.99     11.62 o 
   2  -1  27      263.49      249.46     37.34 o 
   3  -1  27        2.63        6.07      7.72 o 
   4  -1  27       25.53       18.05     16.29 o 
  -5   0  27      785.13      884.06     98.81 o 
  -4   0  27      284.36      312.94     44.10 o 
  -3   0  27     1566.25     1742.08    140.71 o 
  -2   0  27       45.28       43.13     27.37 o 
  -1   0  27      737.84      763.18     48.96 o 
   0   0  27        9.95        8.98      7.76 o 
   1   0  27       18.02       14.00     10.80 o 
   2   0  27       23.43       20.59     22.80 o 
   3   0  27      489.57      502.09     65.75 o 
   4   0  27       57.61       65.38     19.27 o 
  -5   1  27      167.80      164.14     38.52 o 
  -4   1  27       66.80       56.76     39.63 o 
  -3   1  27      200.15      209.06     36.38 o 
  -2   1  27      613.59      589.28     40.78 o 
  -1   1  27      145.69      133.87     25.87 o 
   0   1  27     1088.93     1180.63     82.27 o 
   1   1  27       65.04       72.35     11.08 o 
   2   1  27     1027.19      999.75    101.21 o 
   3   1  27      172.97      174.62     59.09 o 
  -5   2  27      248.22      217.58     51.37 o 
  -4   2  27       26.00       17.62     14.51 o 
  -3   2  27      925.16      919.77     64.27 o 
  -2   2  27      148.27      141.17     23.45 o 
  -1   2  27     1211.11     1228.73    100.92 o 
   0   2  27       11.91       12.56      9.72 o 
   1   2  27     1100.15     1234.06    104.99 o 
   2   2  27        5.02       95.78     35.99 o 
   3   2  27     2148.47     2385.75    338.54 o 
  -4   3  27        2.84        2.76      4.27 o 
  -3   3  27       13.51        8.20      6.75 o 
  -2   3  27      209.79      195.81     29.10 o 
  -1   3  27      147.35      137.13     16.40 o 
   0   3  27     1414.69     1652.58    102.26 o 
   1   3  27        1.47        3.26      4.98 o 
   2   3  27       90.92      115.15     43.18 o 
  -4   4  27       52.42       41.26     40.78 o 
  -3   4  27      256.21      237.64     37.14 o 
  -2   4  27        0.04       -0.88      6.86 o 
  -1   4  27      109.44      102.97     20.40 o 
   0   4  27       73.09       85.79     13.09 o 
   1   4  27      548.24      613.96     61.90 o 
  -2   5  27      265.05      252.49     38.47 o 
  -1   5  27        2.16        0.45      6.13 o 
   0   5  27      279.14      254.51     39.80 o 
  -2  -6  28       29.40       19.93     24.81 o 
  -1  -6  28      262.20      205.35     33.20 o 
   0  -6  28       51.53       49.05     26.34 o 
   1  -6  28        5.94        3.93      6.86 o 
   2  -6  28      186.95      177.50     41.55 o 
  -3  -5  28        3.92        3.73      8.84 o 
  -2  -5  28        2.18        2.53      5.13 o 
  -1  -5  28        2.02        2.39      6.05 o 
   0  -5  28       97.54       98.12     25.76 o 
   1  -5  28       63.41       51.22     29.95 o 
   2  -5  28      566.96      569.94     61.86 o 
   3  -5  28      720.79      744.32    105.57 o 
  -3  -4  28      279.08      296.28     44.47 o 
  -2  -4  28        2.08        3.53      6.14 o 
  -1  -4  28      563.18      556.61     42.70 o 
   0  -4  28      145.77      126.47     23.44 o 
   1  -4  28      933.23      848.37     55.05 o 
   2  -4  28      241.31      245.73     40.55 o 
   3  -4  28       42.49       18.06     19.32 o 
  -4  -3  28        5.15        9.68     10.28 o 
  -3  -3  28        7.54        4.63      8.31 o 
  -2  -3  28      842.61      897.90     65.33 o 
  -1  -3  28      131.10      111.67     19.26 o 
   1  -3  28       88.14       80.36     15.00 o 
   2  -3  28      313.59      291.30     40.74 o 
   3  -3  28        0.28        5.55      4.84 o 
  -4  -2  28        0.89        1.33      9.73 o 
  -3  -2  28      515.11      512.35     42.77 o 
  -2  -2  28       99.02      112.63     19.21 o 
  -1  -2  28        3.75        7.95      8.43 o 
   0  -2  28       12.01       14.70     11.27 o 
   1  -2  28      215.65      206.51     31.67 o 
   2  -2  28       19.64       31.66     19.78 o 
   3  -2  28      361.04      382.14     78.31 o 
  -4  -1  28      526.03      546.43     44.39 o 
  -3  -1  28        0.17        2.45     13.04 o 
  -2  -1  28      612.40      575.43     53.14 o 
  -1  -1  28       59.86       57.47      9.26 o 
   0  -1  28      213.40      234.62     69.48 o 
   1  -1  28       14.83        8.85      8.34 o 
   2  -1  28      493.08      525.35     56.17 o 
   3  -1  28       24.68       14.48     17.94 o 
  -5   0  28      838.19      894.00     88.63 o 
  -4   0  28        2.38        6.63      6.29 o 
  -3   0  28      393.90      384.35     51.43 o 
  -2   0  28       49.59       48.19     12.84 o 
  -1   0  28      117.47      101.84     13.96 o 
   0   0  28        3.04        4.29      6.09 o 
   1   0  28     1217.72     1264.99    105.61 o 
   2   0  28       38.08      118.88     53.34 o 
   3   0  28     1588.26     1777.19    240.05 o 
  -4   1  28      714.31      692.91     52.52 o 
  -3   1  28       19.88       15.94     14.38 o 
  -2   1  28      520.98      530.70     47.73 o 
  -1   1  28       64.65       48.37     40.40 o 
   0   1  28      779.06      900.57     76.56 o 
   1   1  28      179.75      186.09     27.64 o 
   2   1  28       69.43       52.55     57.82 o 
   3   1  28       13.57        9.42     21.88 o 
  -4   2  28      248.80      275.73     42.26 o 
  -3   2  28      363.28      393.40     62.68 o 
  -2   2  28       69.99      122.99     42.91 o 
  -1   2  28      864.23      940.68     59.54 o 
   0   2  28      186.81      192.11     46.06 o 
   1   2  28     1781.44     1878.22    125.68 o 
   2   2  28      148.28      150.56     61.44 o 
  -4   3  28      132.22      124.04     49.88 o 
  -3   3  28       58.66       78.71     32.75 o 
  -2   3  28      738.61      728.71     62.46 o 
  -1   3  28        0.00        4.35      5.49 o 
   0   3  28      151.80      160.15     34.08 o 
   1   3  28       79.45       74.59     14.51 o 
  -3   4  28       99.52       93.50     31.39 o 
  -2   4  28       29.12       22.13     22.96 o 
  -1   4  28      367.49      430.80     62.44 o 
   0   4  28       40.14       27.09     29.49 o 
   0  -6  29      120.63      124.52     44.13 o 
  -2  -5  29      215.36      225.43     43.68 o 
  -1  -5  29      293.73      288.54     44.45 o 
   0  -5  29      639.18      542.38     55.16 o 
   1  -5  29      405.86      383.57     55.47 o 
   2  -5  29      987.71     1036.50     99.65 o 
  -3  -4  29      596.33      598.62     63.54 o 
  -2  -4  29      271.80      305.82     50.00 o 
  -1  -4  29      866.56      846.63     58.29 o 
   0  -4  29      215.49      238.07     39.54 o 
   1  -4  29      107.35      101.58     27.57 o 
   2  -4  29       54.12       57.99     10.14 o 
  -3  -3  29       62.97       94.83     40.27 o 
  -2  -3  29      521.99      554.37     42.57 o 
  -1  -3  29        0.89        2.64      8.22 o 
   0  -3  29      580.39      567.62     40.81 o 
   1  -3  29        0.38        1.89      4.33 o 
   2  -3  29      195.83      193.29     32.09 o 
   3  -3  29        5.75        6.97     12.51 o 
  -4  -2  29       57.36       44.10     28.43 o 
  -3  -2  29       67.69       66.13     32.62 o 
  -2  -2  29       17.04       18.82     15.93 o 
  -1  -2  29      570.60      624.77     43.28 o 
   0  -2  29        0.15        1.03      3.15 o 
   1  -2  29      930.80     1050.62     65.50 o 
   2  -2  29       24.18        5.48     19.59 o 
   3  -2  29      939.51     1011.63    151.36 o 
  -4  -1  29      687.50      711.30     71.43 o 
  -3  -1  29        6.12        8.85      8.18 o 
  -2  -1  29      390.21      424.48     30.74 o 
  -1  -1  29       36.27       28.55     25.21 o 
   0  -1  29      476.95      577.72     41.72 o 
   1  -1  29       49.58       41.58     25.65 o 
   2  -1  29      636.50      624.05     72.72 o 
   3  -1  29       18.87       22.89     22.89 o 
  -4   0  29       57.49       63.01     15.26 o 
  -3   0  29      238.58      253.24     41.97 o 
  -2   0  29        2.38        5.32      5.03 o 
  -1   0  29      901.18      969.84     64.35 o 
   0   0  29        6.53        4.69      9.84 o 
   1   0  29     1777.60     1871.11    108.51 o 
   2   0  29       26.43       35.03     41.10 o 
  -4   1  29      421.10      434.52     62.32 o 
  -3   1  29       43.77       42.03     33.21 o 
  -2   1  29      826.07      819.37     58.73 o 
  -1   1  29       58.51       75.12     19.68 o 
   0   1  29       19.15       15.17     17.66 o 
   1   1  29       34.84       24.30     21.26 o 
   2   1  29       42.44       21.88     36.57 o 
  -4   2  29       59.15       30.99     39.83 o 
  -3   2  29      820.19      858.91     84.99 o 
  -2   2  29       97.21       98.68     25.23 o 
  -1   2  29     1394.60     1638.00    105.69 o 
   0   2  29        1.15        3.59      6.14 o 
   1   2  29     1025.93     1135.17    109.35 o 
   2   2  29       27.68       22.47     26.03 o 
  -3   3  29        8.22       65.84    122.10 o 
  -2   3  29      309.96      321.92     51.10 o 
  -1   3  29      111.04      126.75     34.98 o 
   0   3  29       94.84      116.16     30.23 o 
   1   3  29        2.75        2.17      3.59 o 
  -1  -5  30      209.43      212.33     41.35 o 
   0  -5  30      931.52      962.54    130.75 o 
   1  -5  30      167.94      190.75     64.26 o 
  -2  -4  30        4.06        8.46      7.88 o 
  -1  -4  30       30.11       18.74     18.95 o 
   0  -4  30        0.85        4.72      6.31 o 
   1  -4  30      177.65      151.36     35.64 o 
   2  -4  30       13.23        9.42     13.47 o 
  -3  -3  30        9.90        7.42      7.59 o 
  -2  -3  30      869.35      968.13     94.34 o 
  -1  -3  30        1.17        5.96      7.73 o 
   0  -3  30      237.32      261.26     42.95 o 
   1  -3  30        0.09        0.44      4.02 o 
   2  -3  30      465.71      439.64     92.00 o 
  -3  -2  30      769.35      791.38     78.52 o 
  -2  -2  30       34.47       28.02     27.72 o 
  -1  -2  30      942.59     1006.89     67.00 o 
   0  -2  30        0.32        6.60     15.60 o 
   1  -2  30      707.16      795.70     55.01 o 
  -3  -1  30       16.02       15.11     14.55 o 
  -2  -1  30      352.27      341.83     54.74 o 
  -1  -1  30       20.95       13.27     15.72 o 
   0  -1  30      955.47      866.17    217.80 o 
   1  -1  30        3.37        5.07      6.69 o 
   2  -1  30     1025.95     1045.49    144.17 o 
  -3   0  30      671.25      663.93     67.10 o 
  -2   0  30       44.81       31.70     36.76 o 
  -1   0  30     1809.34     1953.94    125.63 o 
   0   0  30       57.84       43.81     38.14 o 
   1   0  30       77.71       94.07     29.07 o 
   2   0  30       30.80       24.97     36.79 o 
  -3   1  30       95.11      197.70    106.56 o 
  -2   1  30        1.78        3.18      8.60 o 
  -1   1  30       90.45       94.96     26.79 o 
   0   1  30       12.19        9.61      8.23 o 
   1   1  30        0.11        1.54      9.32 o 
  -3   2  30      533.78      567.60     63.47 o 
  -2   2  30        0.36        2.56      5.99 o 
  -1   2  30      236.93      242.47     42.14 o 
   0   2  30        2.76        2.13      4.90 o 
   1   2  30      109.50      131.01     32.58 o 
  -2   3  30       24.04       21.19     35.40 o 
  -1   3  30       56.92       31.90     34.51 o 
  -1  -4  31      227.83      213.94     40.33 o 
   0  -4  31       85.67       87.58     16.36 o 
  -2  -3  31      234.50      212.94     38.72 o 
  -1  -3  31       25.94       20.90     18.70 o 
   0  -3  31      737.36      818.07     80.89 o 
   1  -3  31      141.41      140.35     33.44 o 
  -2  -2  31       21.86       18.53     19.73 o 
  -1  -2  31      397.39      418.64     60.41 o 
   0  -2  31        8.45        7.98      8.58 o 
   1  -2  31      395.68      348.37     58.09 o 
  -3  -1  31        0.36       -0.21      9.69 o 
  -2  -1  31      431.14      421.44     61.02 o 
  -1  -1  31       46.76       30.26     31.25 o 
   0  -1  31      714.58      571.03    195.46 o 
   1  -1  31       13.55        8.38     14.98 o 
  -3   0  31      789.89      801.69     79.48 o 
  -2   0  31       32.07       26.17     23.32 o 
  -1   0  31        0.82        6.03      8.68 o 
   0   0  31       50.69       31.64     34.32 o 
   1   0  31       76.51       96.54     24.19 o 
  -2   1  31      126.51      115.43     29.10 o 
  -1   1  31       51.68       50.83     28.80 o 
   0   1  31       57.86       28.95     35.87 o 
  -1   2  31      679.49      699.28    101.90 o 
  -1  -2  32      650.10      674.03     71.13 o 
   0  -2  32       16.99        8.74     13.85 o 
  -1  -1  32        8.37        9.08      6.82 o 
   0  -1  32       42.44       27.03     28.33 o 
  -1   0  32       47.39       28.27     28.90 o 
                                                 
